# Supplementary material for: Genome-Assisted Gene-Flow Rescued Genetic Diversity Without Hindering Growth Performance in an Inbred Coho Salmon (Oncorhynchus kisutch) Population Selected for High Growth Phenotype
Source: Mar Biotechnol (NY). 2025 Feb 1;27(1):38. doi: 10.1007/s10126-025-10416-1 (PMC11785656; doi:10.1007/s10126-025-10416-1)
Supplement: Supplementary file 1 — Supplementary file1 (XLSX 171 KB) [file 10126_2025_10416_MOESM1_ESM.xlsx]

## Sheet: Table S1
Supplementary Table S1. Body size data of 768 broodfish candidate fish with genotypic sex information
Fin ID	Fork length (cm)	Body weight (g)	TAG	Genotypic sex
1	25.7	200	F888BAD	Male
2	NA	184	F88535C	Male
3	27	219	F8852CB	Male
4	21.7	108	F891A1A	Male
5	25.2	176	F891FF1	Male
6	21.7	102	F884C15	Male
7	29	294	F8885BD	Male
8	29	281	F8922C7	Male
9	27	214	F89261C	Male
10	29.3	301	F8898DF	Male
11	26.5	224	F8904D2	Male
12	29	288	F884C15	Male
13	27.3	238	F890357	Male
14	29.5	297	F891322	Male
15	31.9	369	F888F63	Male
16	29.6	329	F890281	Male
17	28.7	216	F889282	Male
18	24.7	167	F88B890	Female
19	24.2	160	F889A9B	Male
20	25.9	204	F8910D5	Male
21	22	121	F889989	Male
22	24.3	151	F88F9D0	Female
23	27.8	257	F883949	Female
24	25.3	193	F889A34	Male
25	27.5	233	F890A8D	Male
26	26	213	F88940A	Male
27	25.7	196	F88969E	Female
28	22.3	127	F88B9C1	Female
29	28.6	276	F8925F9	Male
30	27	232	F88FE45	Male
31	26.5	220	F888942	Male
32	31	360	F8836DF	Male
33	30.7	349	F88F920	Female
34	30.7	339	F884DA1	Male
35	31.1	354	F88F3FA	Male
36	25	179	F890856	Male
37	31	370	F884E53	Male
38	25.2	176	F8922B5	Male
39	26	205	F885373	Female
40	30.5	338	F8899E3	Female
41	28.5	262	F89081E	Male
42	30.7	298	F88535D	Female
43	22.9	151	F890F74	Male
44	27.2	242	F8855D0	Male
45	31.6	388	F889324	Male
46	27.5	277	F89252E	Male
47	25.3	192	F88B820	Male
48	22.2	110	F890E87	Male
49	27.3	236	F883CC3	Male
50	30.2	296	F883889	Male
51	27.3	236	F889807	Male
52	28.2	269	F888BFD	Male
53	30.6	342	F88859D	Male
54	29.5	310	F888E45	Female
55	25.3	185	F8924AD	Male
56	28.8	286	F88927A	Male
57	26.2	227	F89136C	Male
58	29	302	F889152	Female
59	26.5	224	F88BA9E	Female
60	32.5	346	F8919C6	Female
61	24	157	F88891E	Male
62	34.2	493	F888948	Male
63	31	361	F89075D	Female
64	30	306	F8893AF	Male
65	27.7	241	F890B47	Female
66	25.1	183	F8903EA	Female
67	29.3	341	F888BAD	Male
68	30.4	319	F888CA5	Male
69	28.8	291	F889079	Male
70	23.5	139	F8928F4	Male
71	30.5	341	F8888E2	Female
72	28.3	255	F888DD8	Female
73	27.8	251	F883858	Male
74	28.6	274	F88F401	Male
75	30.1	252	F883C26	Female
76	28.5	298	F8899F1	Male
77	28.9	299	F88932D	Male
78	28	257	F8889EE	Male
79	25.5	225	F891496	Male
80	32.5	381	F8880A8	Male
81	23	140	F8915A2	Male
82	26	226	F89028D	Male
83	29	272	F8839B1	Male
84	24.8	173	F82943B	Male
85	29	291	F883861	Male
86	25	165	F889A0E	Female
87	29.5	318	F891D01	Male
88	28.2	277	F883D4F	Male
89	28.3	268	F8889EE	Female
90	25.1	172	F889349	Female
91	29.8	326	F89057A	Male
92	23.5	151	F883D30	Female
93	27	227	F88F3D7	Female
94	22.5	126	F891AB0	Female
95	28.6	263	F892059	Male
96	21.7	116	F889443	Male
97	26.2	203	F883A26	Female
98	29.4	287	F890747	Male
99	24.3	166	F884D1B	Male
100	28.8	266	F889209	Male
101	31	347	F891B01	Male
102	26.6	NA	F889B01	Male
103	29.5	319	F88377F	Male
104	25.9	199	F883C72	Female
105	27.9	259	F891DDF	Male
106	23	134	F888BD7	Female
107	27.4	269	F88B620	Male
108	28.7	262	F88B443	Female
109	22.5	119	F888951	Male
110	24.4	170	F891074	Female
111	23.7	150	F883DA9	Female
112	22.6	127	F8852BF	Female
113	29.5	292	F891382	Female
114	29.2	290	F88B1CD	Male
115	25.6	206	F890068	Female
116	24.6	166	F8925ED	Female
117	23	140	F8837F7	Male
118	33	431	F890C13	Male
119	28.7	283	F890F87	Male
120	24.6	178	F88857A	Male
121	28.5	252	F8915B2	Male
122	27.9	277	F888BB0	Male
123	24.9	173	F889DBD	Female
124	31.2	325	F8852C6	Female
125	27.9	260	F88862D	Male
126	23.1	152	F88F67E	Female
127	29.8	316	F891E3A	Female
128	29.2	300	F883E59	Male
129	27.6	256	F883A45	Male
130	29.3	299	F88939A	Male
131	21.5	114	F88FDA9	Female
132	23.5	155	F8892E7	Male
133	29.7	318	F89141B	Male
134	26.2	231	F888D7A	Male
135	28.1	256	F883F09	Male
136	25.5	195	F88C911..	Male
137	27.6	266	F8924F0	Male
138	29.3	271	F883A7B	Male
139	32.5	376	F88944C	Male
140	23.3	143	F888E41	Male
141	21.5	112	F888FC7	Male
142	21	102	F891EDB	Male
143	30	325	F889A00	Male
144	28.2	263	F8903E9	Male
145	28	276	F89004D	Male
146	30	308	F884E9B	Male
147	30.5	328	F8892BF	Male
148	32	397	F889409	Female
149	29.9	314	F884C51	Male
150	28.6	303	F8912A6	Male
151	26.5	204	F892495	Male
152	27.3	242	F891237	Male
153	25	177	F892263	Male
154	24	173	F891F98	Male
155	29.7	301	F885430	Female
156	30	357	F892230	Female
157	27.6	259	F8856D0	Female
158	31	369	F892672	Female
159	34.8	515	F8913C4	Male
160	29.5	293	F883FC1	Female
161	27	224	F888718	Female
162	24.1	157	F8885A5	Female
163	28	253	F883D2C	Female
164	27	236	F884C9B	Male
165	22.2	129	F890DDF	Male
166	28.4	237	F88CE03	Male
167	29.6	313	F885622	Male
168	28.4	274	F891E61	Male
169	30	351	F88919E	Male
170	23.9	157	F891639	Male
171	29	304	F88870A	Male
172	25.5	211	F8917D9	Female
173	27	236	F88F3B4	Male
174	24.3	176	F88FB77	Male
175	23.6	145	F8897C5	Male
176	29	289	F88845A	Male
177	27.8	247	F8919E5	Male
178	23.8	164	F884D2A	Male
179	28	276	F889725	Male
180	25.9	202	F888BAB	Male
181	27.5	260	F883B0A	Male
182	24.7	182	F884067	Male
183	23.6	161	F88BAC6	Male
184	22.7	135	F88896E	Female
185	24.1	177	F88BFC4	Male
186	27	231	F888774	Male
187	20.8	98	F888A6E	Male
188	31	353	F88F35C	Female
189	22.7	137	F8892EE	Female
190	26.5	247	F88FD8A	Female
191	29.5	303	F890373	Female
192	27.2	245	F8850BA	Female
193	30.5	360	F890DAA	Female
194	23	141	F88A2E3	Female
195	26	204	F88F491	Male
196	30	319	F8893BA	Female
197	31.9	366	F88999A	Male
198	28	257	F890C34	Female
199	29	263	F88938D	Female
200	31	331	F891659	Female
201	30.5	369	F88FD82	Male
202	27.6	252	F889A4C	Female
203	26.7	225	F891D7B	Female
204	28.4	275	F88410B	Female
205	26.9	236	F891D45	Male
206	26.2	225	F892745	Female
207	23	151	F884CD9	Male
208	28.2	263	F884C32	Female
209	27.3	229	F88F2BF	Female
210	29	284	F8856D6	Female
211	31.8	377	F88B36E	Female
212	27	221	F8923DC	Male
213	28.2	256	F890C43	Female
214	28.6	287	F891CDB	Female
215	22	128	F883DFD	Male
216	28.2	254	F88392D	Male
217	28.8	307	F8734FA	Male
218	25.4	182	F88996D	Female
219	21.8	113	F88F42C	Female
220	25.6	195	F883E96	Male
221	29.2	287	F88F57E	Female
222	24.8	183	F883CB9	Male
223	30.3	307	F891737	Female
224	29.8	310	F88B2A3	Male
225	29.5	307	F883B9F	Male
226	23.5	158	F82636	Female
227	25.7	201	F88544E	Male
228	22.9	155	F889256	Female
229	26.3	210	F883F7A	Female
230	23.2	154	F8892C5	Female
231	20.6	107	F8922DB	Male
232	31	352	F889A51	Female
233	23.5	140	F88924D	Female
234	29.5	290	F883865	Male
235	26.1	198	F88886C	Male
236	29.8	299	F8909B7	Male
237	28.3	291	F88B4E7	Male
238	28.5	278	F8896D4	Male
239	28.2	275	F883B6D	Male
240	25.3	174	F88987D	Female
241	27.5	266	F890DBD	Male
242	23.9	163	F889993	Female
243	30	311	F884095	Male
244	27.2	238	F890F41	Male
245	27.2	257	F891BEA	Male
246	28.2	265	F88947C	Male
247	23.3	149	F883691	Male
248	27.7	248	F89119F	Female
249	30.8	331	F889397	Male
250	28.5	270	F892189	Male
251	21.9	117	F88982F	Female
252	31.1	372	F88F654	Female
253	27	245	F8885B4	Male
254	24.9	179	F88CAF8	Male
255	22.2	132	F883CCB	Male
256	24.9	192	F883A03	Male
257	24.5	NA	F88B292	Male
258	29.7	297	F883DD7	Male
259	29.3	262	F8885FF	Male
260	27.2	242	F890E1D	Male
261	29.2	304	F891EAF	Male
262	23.2	144	F885044	Female
263	23.2	134	F8889BC	Female
264	21.7	126	F892294	Male
265	23.7	156	F891356	Female
266	28.2	276	F883721	Male
267	31.5	377	F88916D	Male
268	25.7	212	F8902C8	Male
269	25	181	F8839B4	Female
270	23.6	175	F8891BA	Male
271	26.1	210	F88DA56	Male
272	22.9	135	F89135B	Female
273	22.7	129	F8892F9	Female
274	22.9	134	F89118F	Female
275	22.1	120	F88F694	Male
276	26	194	F8900C6	Male
277	31.2	379	F885281	Female
278	30.3	303	F88B54F	Male
279	26.2	192	F89266D	Male
280	23.4	139	F88F3E9	Female
281	28.1	267	F88FF98	Male
282	23	145	F889A14	Female
283	27	227	F88F3B9	Male
284	27.9	264	F88C7E8	Female
285	22	121	F888CD3	Female
286	20.7	93	F884F2B	Female
287	25.3	182	F88B5C4	Female
288	25.5	192	F890660	Female
289	24.8	179	F883CC6	Male
290	24.5	170	F8895A5	Male
291	29.3	312	F8885BB	Male
292	23.3	170	F89169C	Female
293	26.3	225	F88414D	Female
294	23.5	151	F884C7B	Male
295	25.2	190	F883DAA	Male
296	22.7	125	F890F86	Male
297	22	103	F891AF7	Male
298	23	136	F88F2CC	Female
299	24.3	181	F889477	Male
300	22.2	125	F88BA9B	Female
301	29	273	F889361	Female
302	27.3	241	F88910C	Male
303	26.2	205	F890CB2	Male
304	30.4	345	F8855F2	Male
305	28.6	250	F890E4A	Female
306	25	152	F888878	Female
307	25	185	F88966D	Male
308	27.5	250	F8852BA	Male
309	23	133	F890C2D	Male
310	26.7	212	F8924FC	Male
311	28.9	279	F890D5A	Male
312	27.4	234	F88F570	Female
313	29	282	F891104	Female
314	24	162	F8901B9	Male
315	31.7	342	F8889A5	Male
316	22.2	123	F889952	Female
317	26.8	229	F8891B6	Male
318	30.4	317	F890319	Male
319	24.8	178	F890F59	Male
320	27.2	223	F888809	Female
321	29.2	291	F89199A	Male
322	26	197	F885085	Female
323	23.1	153	F888C0D	Female
324	22	123	F88391F	Female
325	24.3	156	F891D65	Male
326	24.2	173	F88F41D	Male
327	23.6	144	F891C95	Male
328	25.6	200	F883BEB	Female
329	12.3	107	F8915B4	Female
330	24.9	164	F89171B	Male
331	24.5	162	F88386C	Male
332	29.2	296	F890D3A	Male
333	24.7	178	F8915E3	Male
334	28.7	272	F88F600	Female
335	25.8	208	F8892B7	Male
336	24.2	110	F89091F	Female
337	25.1	200	F88FDD0	Male
338	27.2	218	F891D97	Female
339	31	339	F890EF1	Female
340	30.8	338	F873DD2	Male
341	22.8	NA	F891687	Male
342	24.6	160	F885435	Female
343	28.5	276	F8916A2	Male
344	27.2	212	F891C30	Female
345	28.8	267	F89100A	Female
346	26.9	238	F891095	Male
347	31.1	370	F889A8C	Male
348	27.9	255	F89101E	Male
349	24.2	170	F8887DE	Male
350	28	260	F883641	Female
351	25.5	196	F88FD0A	Male
352	23.3	145	F8925F5	Female
353	25.9	194	F891F37	Male
354	23.9	142	F890C1A	Male
355	26.8	226	F88F46A	Male
356	30	304	F89201D	Male
357	25.6	191	F890A22	Male
358	26.4	208	F88526E	Female
359	23.2	131	F89278B	Female
360	29	279	F8917D0	Female
361	23.5	144	F8907ED	Female
362	23.6	131	F8897E8	Female
363	21.6	125	F891829	Male
364	25	169	F8891E4	Female
365	28.2	264	F884147	Female
366	28.3	276	F883C9D	Female
367	23.5	139	F88FA8F	Female
368	27.5	226	F889A2D	Female
369	28.2	253	F88BB50	Male
370	21.6	113	F883F9C	Female
371	24.8	183	F88FB57	Male
372	26	216	F89158F	Male
373	21.2	105	F88BBAA	Female
374	30.2	317	F88B84F	Male
375	23.5	147	F88971C	Male
376	31.1	349	F8895A3	Male
377	26.2	200	F8918D4	Female
378	28.3	274	F8837DF	Male
379	29.8	308	F8885D1	Male
380	27.9	247	F88917D	Female
381	26.9	215	F88F77B	Female
382	29	284	F888884	Female
383	24.2	166	F88F2F7	Male
384	22.1	112	F883B44	Female
385	22.3	109	F88B6B3	Male
386	23.2	145	F88F31D	Male
387	22.3	116	F88F7EB	Female
388	27.6	264	F88F6DD	Male
389	28.7	271	F889304	Female
390	25	187	F8836EA	Male
391	28.8	278	F88B2D5	Female
392	23.7	137	F8892CD	Female
393	27.8	255	F884123	Male
394	23	127	F889A75	Male
395	24	155	F88B8DA	Male
396	20.7	99	F8836C7	Male
397	29.5	295	F8853C0	Male
398	29	274	F88BB8D	Female
399	22.7	121	B888759	Female
400	23.8	153	F88981C	Female
401	25.9	220	F889A1D	Male
402	31.3	351	F8909E3	Female
403	30.5	363	F890FD9	Male
404	23.7	128	F890C36	Female
405	21.2	99	F890E15	Female
406	29.3	268	F896AF6	Male
407	22.1	125	F8901B4	Female
408	23.9	142	F8922BB	Male
409	30	328	F8891E0	Male
410	26.2	209	F8921FD	Male
411	24.3	190	F88405C	Male
412	25.4	181	F889A55	Female
413	26.5	217	F88C135	Male
414	30.6	320	F890E01	Female
415	27.8	250	F8898EC	Female
416	24.8	180	F888473	Male
417	25.5	185	F8889D4	Male
418	25.5	187	F892051	Female
419	29.7	320	F8855D7	Female
420	27.2	251	F88386B	Male
421	25.2	186	F890111	Male
422	30.3	323	F88B908	Male
423	25.9	197	F892746	Female
424	27	218	F883B66	Male
425	27.8	239	F891114	Male
426	28.8	311	F884D9A	Male
427	22.7	134	F890B52	Female
428	29.9	136	F891CAB	Female
429	20.1	83	F885002	Male
430	26.4	215	F883B16	Male
431	27.8	226	F88FB96	Male
432	27	214	F891ABB	Male
433	22.9	146	F890ECC	Male
434	23.4	148	F88FC06	Male
435	24.8	159	F88375C	Female
436	24.6	173	F890A45	Male
437	24.6	168	F88F55E	Male
438	22.9	137	F891B44	Male
439	30	327	F8927BD	Male
440	25.7	193	F8854A2	Male
441	27.5	265	F8927A3	Male
442	21.4	110	F874BFD	Female
443	22.6	128	F888847	Male
444	30.3	296	F891B8C	Male
445	24.7	169	F891AC4	Male
446	25	178	F88BA9D	Male
447	21.7	114	F890C6A	Male
448	20	85	F8921E0	Male
449	27.6	233	F891C2D	Male
450	23.1	141	F8850A1	Male
451	24	160	F885201	Male
452	28.2	248	F890353	Female
453	31.3	362	F8899FC	Male
454	31.7	354	F890DC7	Male
455	30	315	F892649	Male
456	25.2	196	F88879C	Male
457	25.1	182	F89017C	Male
458	25.9	183	F8917FE	Male
459	28.2	265	F8923AE	Male
460	27.3	225	F8839EC	Male
461	33	443	F89279E	Male
462	25.8	196	F885344	Male
463	26.7	230	F891459	Male
464	30.4	333	F88B4B2	Male
465	25.2	171	F885567	Female
466	28.9	276	F888BC4	Male
467	25.3	193	F888480	Male
468	26.5	208	F884C80	Male
469	27.5	236	F8890EF	Male
470	29.4	277	F88B784	Female
471	28	274	F89143E	Male
472	22.3	124	F891B08	Female
473	20.9	102	F88F9F4	Female
474	24.4	168	F88FCCB	Male
475	21	107	F885251	Male
476	22.6	133	F88BA79	Female
477	27.3	246	F892509	Male
478	27.5	243	F890FCF	Male
479	27.7	230	F883E08	Male
480	24.3	147	F8897BD	Male
481	29.5	291	F8922B1	Female
482	22.6	131	F88392F	Female
483	22.8	134	F8925EB	Male
484	23.1	130	F889611	Male
485	25.1	184	F88537C	Male
486	21	100	F8893AC	Male
487	25.3	186	F87409E	Male
488	25.7	189	F88925C	Male
489	26.1	216	F890BCA	Male
490	23	137	F88F2D9	Male
491	22.4	136	F88971E	Female
492	23.6	142	F891221	Female
493	21.3	113	F8916DE	Male
494	24.2	151	F885692	Male
495	24.4	165	F883D55	Male
496	24.7	168	F888A9E	Male
497	24.9	178	F883AA04	Male
498	23.6	154	F883D9A	Female
499	27.4	249	F888AD9	Female
500	30	317	F884E54	Male
501	23.8	149	F88FB73	Female
502	29.6	311	F88998A	Male
503	26.5	233	F883A3E	Male
504	20.8	92	F8850DC	Male
505	24.3	179	F883881	Female
506	25.8	199	F891481	Male
507	22.4	123	F891428	Female
508	26.5	218	F883FAE	Female
509	21.4	105	F8892F3	Male
510	24.7	158	F892899	Female
511	22.6	127	F891433	Male
512	29.6	266	F8887F3	Female
513	28.2	246	F888617	Female
514	20.6	92	F890C7F	Female
515	22.8	124	F88C1F3	Male
516	28.5	269	F88FE7C	Female
517	26	203	F889A7A	Male
518	24	161	F889AFC	Female
519	26.4	211	F8909A8	Male
520	31.8	382	F89276A	Male
521	28	237	F8912BC	Male
522	27.2	215	F884105	Male
523	26.5	217	F890E1B	Female
524	29.5	303	F88F36C	Female
525	25.3	184	F888AB7	Female
526	28	245	F889238	Male
527	24.8	166	F8896D6	Male
528	23.5	132	F889062	Male
529	25.2	186	F892341	Male
530	22	114	F8888A0	Female
531	22.5	136	F89247E	Male
532	26.7	217	F89108D	Male
533	27.2	224	F888FD0	Male
534	30	299	F883370	Female
535	25.7	187	F8920FE	Male
536	32.5	387	F8919C7	Male
537	25.5	187	F888BB3	Male
538	23	244	F884E55	Female
539	29.2	276	F890F3F	Male
540	23.6	233	F889845	Female
541	24.4	171	F88461D	Male
542	24	132	F88B4EF	Female
543	23.3	125	F891DE0	Male
544	21.6	126	F88B750	Female
545	22.2	123	F8894EE	Female
546	25	164	F88369A	Female
547	23.6	144	F888B38	Female
548	30.5	325	F891285	Female
549	21.4	116	F890240	Female
550	23.7	158	F892EFE	Male
551	23.3	151	F885208	Male
552	28.1	249	F892712	Male
553	27.7	248	F89010D	Male
554	25.6	195	F890EF9	Female
555	24.7	181	F883D7E	Male
556	28.1	281	F88374F	Male
557	26.6	213	F88F9D9	Male
558	24.8	172	F888BA7	Male
559	22	127	F88B84D	Male
560	26.6	219	F88BB36	Female
561	32.4	417	F883A38	Male
562	23.2	135	F8838C7	Female
563	22	111	F890C74	Female
564	30.9	328	F890F5E	Male
565	27.5	237	F88B3F8	Female
566	31.6	392	F8920FA	Male
567	29.2	299	F88FC3B	Male
568	28	241	F889A5D	Female
569	29.4	297	F88F88E	Male
570	27.5	243	F88989F	Female
571	23.9	148	F888D2A	Female
572	25.1	166	F884EDD	Female
573	25	129	F89084A	Female
574	27	226	F8924AB	Male
575	27.5	233	F890D63	Male
576	25.8	198	F8923DA	Male
577	20	100	F88F4BA	Male
578	22	119	F88FE4C	Male
579	24.7	164	F88B4D0	Male
580	25.4	183	F888906	Male
581	30	296	F8917DE	Male
582	21	107	F8893D9	Male
583	28.8	292	F883F29	Male
584	31.3	349	F891F90	Male
585	25.8	182	F888660	Male
586	33.7	427	F891DB9	Female
587	31.2	351	F89020E	Female
588	27.2	234	F891393	Male
589	23.5	148	F88926D	Male
590	26	205	F888585	Male
591	23.1	143	F889828	Female
592	28.8	278	F890351	Male
593	23.8	166	F8926EC	Male
594	29.1	315	F8889FA	Male
595	22.5	132	F883DF5	Male
596	32.4	409	F892608	Male
597	28.9	300	F889912	Male
598	24.5	164	F891643	Female
599	29	303	F8853E8	Female
600	29.9	321	F884E29	Male
601	28.4	265	F8840A7	Male
602	27.5	244	F89272C	Male
603	30	310	F890912	Female
604	29	278	F889114	Female
605	23.8	146	F88B909	Female
606	28.1	260	F88B1A9	Male
607	25.7	278	F89250A	Female
608	29.1	296	F889A30	Male
609	29.7	303	F8890D9	Male
610	30.5	339	F8911AC	Male
611	29.6	305	F885309	Female
612	25.7	197	F888EFB	Male
613	30	313	F892724	Male
614	25.5	176	F890915	Female
615	24.9	156	F8851E4	Male
616	28.8	282	F884122	Male
617	22.7	125	F883AEA	Female
618	26.3	195	F890ED3	Male
619	33.2	328	F8885AD	Male
620	24.3	162	F890A15	Female
621	23.8	152	F88FA4B	Female
622	28	258	F891DE7	Male
623	24.4	165	F890FAB	Male
624	28.5	255	F883F43	Male
625	26	212	F891D4C	Male
626	27.6	245	F890BDB	Male
627	21.4	119	F888C59	Male
628	24.2	158	F88FD64	Male
629	25.5	178	F883742	Male
630	27.8	249	F891EAC	Female
631	22	118	F888D82	Female
632	29.8	309	F888C5B	Male
633	26.2	203	F888ED5	Male
634	27	255	F8918C1	Male
635	27.2	255	F88383D	Male
636	27.3	234	F888961	Male
637	23.4	150	F8885C3	Female
638	31.5	375	F890AE5	Female
639	30.8	337	F889098	Female
640	23.5	136	F890E55	Male
641	23.7	155	F88B2D3	Male
642	27.5	247	F888D8E	Female
643	28	244	F88947A	Male
644	27.9	235	F89110E	Female
645	31.7	347	F890D4D	Female
646	24.5	162	F89097E	Female
647	22	121	F884C1A	Male
648	27.8	266	F8897A5	Male
649	21.5	115	F890F39	Male
650	21.3	97	F8900C2	Male
651	26	208	F889B04	Male
652	28.9	269	F88541A	Male
653	24	155	F892623	Male
654	31	332	F8901B0	Male
655	25	162	F890CC1	Female
656	23.2	137	F885643	Female
657	28.4	239	F88947F	Female
658	28.9	297	F890454	Male
659	27.4	237	F890BDD	Male
660	27.8	260	F88931A	Male
661	30.4	360	F890806	Male
662	24.4	154	F8902A2	Male
663	24.1	153	F8906F4	Male
664	24.6	190	F883A19	Male
665	30.9	315	F8905BA	Male
666	30.7	312	F889266	Female
667	29	276	F88FC9D	Female
668	23.1	136	F8892D4	Male
669	22.5	140	F8850E6	Male
670	30.9	322	F874CBE	Male
671	22.6	124	F8928ED	Female
672	24.1	158	F8837FC	Male
673	30.9	352	F88FEA9	Male
674	24.6	157	F88859F	Male
675	29.8	324	F883C01	Male
676	29.2	290	F890FC7	Male
677	29.1	279	F8927AD	Male
678	27.4	242	F88FAC7	Male
679	31.2	361	F889574	Male
680	26.6	217	F888C20	Male
681	28.1	248	F883FD5	Male
682	21.5	111	F88F611	Male
683	26.3	198	F88981B	Male
684	26	206	F88982E	Male
685	24	147	F8891E7	Male
686	29.5	299	F885423	Male
687	23	128	F889E2A	Male
688	26.2	201	F885152	Male
689	23.4	141	F888DD4	Male
690	25.8	223	F888551	Male
691	25.8	173	F883CF3	Male
692	25.8	112	F883EC0	Female
693	28	258	F89290E	Male
694	22	108	F890EAB	Male
695	25.8	207	F8920BF	Male
696	22.5	113	F889954	Male
697	30.4	329	F8902E8	Male
698	30.5	358	F89243F	Male
699	27.1	229	F8853C7	Male
700	28.7	265	F889656	Male
701	25.6	NA	F889AEE	Female
702	27.8	250	F8886AB	Male
703	20.3	86	F883F2E	Male
704	25.2	172	F891A29	Female
705	26.7	221	F890A29	Male
706	22	122	F88F356	Male
707	21.7	112	F892701	Female
708	26.1	211	F89005A	Male
709	30.4	340	F891FEC	Male
710	29.4	287	F88BA7B	Male
711	25.3	178	F88F86F	Male
712	23.9	148	F8884BC	Male
713	28.7	270	F884F6D	Male
714	25.4	189	F883D34	Male
715	23.1	142	F888D48	Male
716	26.3	204	F890DDC	Male
717	27.1	251	F889AAF	Male
718	31.1	375	F889835	Male
719	28.4	252	F890BEE	Male
720	29.6	302	F8855D8	Male
721	23.7	169	F88FAB1	Male
722	24.7	175	F88F448	Male
723	28.4	256	F8927B3	Male
724	26.9	209	F891DDD	Male
725	26.2	220	F884E3D	Male
726	23.3	143	F88B5B5	Female
727	24.8	174	F88FBBF	Male
728	27.3	225	F8837AE	Female
729	26.5	119	F88511F	Female
730	24	151	F88DB06	Male
731	NA	230	F884CBF	Male
732	27.1	214	F892348	Male
733	27.8	234	F891BD8	Male
734	28.5	251	F890EBD	Male
735	26.4	209	F88F56B	Male
736	22.7	125	F8852A0	Male
737	24.3	158	F890FC4	Male
738	30.3	301	F88C339	Male
739	24	160	F890166	Female
740	27.7	249	F891344	Male
741	32.2	396	F883E83	Male
742	27.5	247	F88549A	Female
743	25.2	181	F8836B1	Male
744	29.9	298	F8853CD	Male
745	28.8	280	F884C66	Male
746	24.8	192	F889A85	Male
747	27.2	250	F891944	Male
748	25.4	203	F892320	Male
749	22.4	125	F884CE5	Male
750	26	198	F8898DE	Female
751	28	249	F88FE6C	Male
752	27.6	258	F8837D1	Male
753	30.4	339	F883A08	Male
754	24.2	160	F8911DB	Male
755	28.2	244	F884149	Male
756	30	329	F8889D6	Male
757	26.9	214	F890010	Male
758	22.5	117	F884F64	Female
759	30	332	F891F9C	Male
760	24.8	160	F883D0F	Male
761	24	161	F89171D	Male
762	20.4	83	F890391	Male
763	24.3	189	F889A7B	Male
764	21.7	114	F889461	Female
765	22.6	124	F8928A5	Female
766	29.8	332	F892234	Male
767	26.3	219	F88907E	Male
768	25.2	170	F884D53	Male

## Sheet: Table S2
Supplementary Table S2. Summary information of ddRAD-seq output with body size information
* Software : Illumina package bcl2fastq v1.8.4
* Fastq Quality Encoding : Sanger Quality ( ASCII Character Code = Phred Quality Value + 33 )
Fin ID	TAG	Sample ID	Total Bases	Read Count	GC (%)	AT (%)	Q20 (%)	Q30 (%)
1	F888BAD	IPd001	241812382	2394182	41.28	58.72	94	90.17
4	F891A1A	IPd002	297254312	2943112	41.04	58.96	94.68	90.94
9	F89261C	IPd003	8089898	80098	40.8	59.2	93.58	89.66
10	F8898DF	IPd004	434948622	4306422	41.17	58.83	94.56	90.75
11	F8904D2	IPd005	276391348	2736548	41.18	58.82	94.43	90.56
13	F890357	IPd006	18276758	180958	40.98	59.02	93.82	90.04
14	F891322	IPd007	371729894	3680494	41.14	58.86	94.51	90.73
16	F890281	IPd008	323864782	3206582	41.39	58.61	94.45	90.67
17	F889282	IPd009	408454504	4044104	41.23	58.77	94.44	90.57
20	F8910D5	IPd010	246368694	2439294	40.86	59.14	94.8	91.14
24	F889A34	IPd011	165331546	1636946	40.96	59.04	94.59	90.92
25	F890A8D	IPd012	11052834	109434	41.04	58.96	92.76	88.62
29	F8925F9	IPd013	214134140	2120140	40.96	59.04	94.54	90.75
31	F888942	IPd014	85962716	851116	40.9	59.1	93.72	89.65
32	F8836DF	IPd015	382767780	3789780	40.56	59.44	94.47	90.72
34	F884DA1	IPd016	94502266	935666	40.8	59.2	94.38	90.56
35	F88F3FA	IPd017	216819932	2146732	40.94	59.06	94.67	90.91
36	F890856	IPd018	209973748	2078948	41.03	58.97	94.6	90.82
37	F884E53	IPd019	213254834	2111434	40.84	59.16	94.8	91.15
41	F89081E	IPd020	289147446	2862846	41.15	58.85	93.97	89.89
46	F89252E	IPd021	344513626	3411026	40.83	59.17	94.36	90.54
47	F88B820	IPd022	220528652	2183452	41.01	58.99	93.88	89.99
48	F890E87	IPd023	103974652	1029452	41.02	58.98	94.07	90.06
50	F883889	IPd024	261466376	2588776	40.93	59.07	94.57	90.71
51	F889807	IPd025	427935586	4236986	39.64	60.36	93.9	90.11
52	F888BFD	IPd026	248539992	2460792	41.15	58.85	94.08	90.18
53	F88859D	IPd027	336031646	3327046	41.02	58.98	94.36	90.56
55	F8924AD	IPd028	321236560	3180560	41.08	58.92	94.5	90.76
62	F888948	IPd029	55784522	552322	41.11	58.89	92.03	87.94
69	F889079	IPd030	241469588	2390788	40.9	59.1	94.15	90.22
70	F8928F4	IPd031	22231312	220112	41.21	58.79	93.02	89.14
79	F891496	IPd032	488721830	4838830	40.83	59.17	94.72	90.99
81	F8915A2	IPd033	477510224	4727824	39.94	60.06	93.98	90.23
82	F89028D	IPd034	311793060	3087060	40.94	59.06	94.68	90.95
84	F82943B	IPd035	370993402	3673202	41.29	58.71	94.01	90.1
85	F883861	IPd036	337430294	3340894	40.69	59.31	94.5	90.75
87	F891D01	IPd037	301726592	2987392	41.17	58.83	94.14	90.1
96	F889443	IPd038	291995242	2891042	40.98	59.02	94.36	90.6
98	F890747	IPd039	490376210	4855210	40.88	59.12	94.2	90.36
100	F889209	IPd040	404791234	4007834	41.12	58.88	93.62	89.88
103	F88377F	IPd041	604386424	5984024	40.91	59.09	94.22	90.38
105	F891DDF	IPd042	508579440	5035440	41.11	58.89	94.77	91.05
107	F88B620	IPd043	333747228	3304428	40.92	59.08	94.9	91.21
109	F888951	IPd044	360093482	3565282	41.13	58.87	94.29	90.39
114	F88B1CD	IPd045	215739232	2136032	40.94	59.06	94.6	90.84
117	F8837F7	IPd046	469969968	4653168	41.09	58.91	94.17	90.29
118	F890C13	IPd047	456762400	4522400	40.64	59.36	94.44	90.73
119	F890F87	IPd048	350694220	3472220	40.99	59.01	94.53	90.78
121	F8915B2	IPd049	567497992	5618792	40.22	59.78	93.64	89.76
129	F883A45	IPd050	413704080	4096080	41.07	58.93	94.16	90.29
134	F888D7A	IPd051	413851338	4097538	40.7	59.3	94.25	90.46
138	F883A7B	IPd052	352299110	3488110	40.68	59.32	94.07	90.15
139	F88944C	IPd053	294167550	2912550	41.09	58.91	94.09	90.11
140	F888E41	IPd054	302457832	2994632	40.97	59.03	94.49	90.82
143	F889A00	IPd055	248617762	2461562	40.96	59.04	94.4	90.52
145	F89004D	IPd056	234469682	2321482	40.97	59.03	94.55	90.71
147	F8892BF	IPd057	320597836	3174236	41.1	58.9	94.3	90.5
150	F8912A6	IPd058	230716522	2284322	40.95	59.05	94.56	90.78
153	F892263	IPd059	364758268	3611468	40.5	59.5	94.17	90.39
154	F891F98	IPd060	353940764	3504364	40.75	59.25	94.31	90.46
166	F88CE03	IPd061	471798674	4671274	41.1	58.9	94.14	90.37
167	F885622	IPd062	317881340	3147340	40.94	59.06	93.58	89.9
169	F88919E	IPd063	317339374	3141974	40.96	59.04	93.82	90.1
170	F891639	IPd064	27203340	269340	41.13	58.87	92.77	88.73
171	F88870A	IPd065	9705696	96096	41.36	58.64	91.11	87.3
178	F884D2A	IPd066	424157176	4199576	41.32	58.68	93.53	89.57
181	F883B0A	IPd067	261049448	2584648	41.18	58.82	93.86	90.03
183	F88BAC6	IPd068	318096066	3149466	40.96	59.04	94.4	90.67
185	F88BFC4	IPd069	216717316	2145716	41.23	58.77	93.73	89.7
186	F888774	IPd070	275460128	2727328	41.03	58.97	94.12	90.43
195	F88F491	IPd071	468063088	4634288	40.76	59.24	93.4	89.5
197	F88999A	IPd072	433867922	4295722	40.59	59.41	93.31	89.64
201	F88FD82	IPd073	358182966	3546366	41.16	58.84	94.01	90.24
205	F891D45	IPd074	455945108	4514308	40.89	59.11	93.68	89.77
207	F884CD9	IPd075	449260726	4448126	40.65	59.35	94.22	90.5
212	F8923DC	IPd076	313082426	3099826	40.93	59.07	93.8	89.9
215	F883DFD	IPd077	267736658	2650858	41.04	58.96	93.43	89.72
220	F883E96	IPd078	258902592	2563392	41.05	58.95	94.28	90.48
224	F88B2A3	IPd079	425844078	4216278	41.34	58.66	93.13	89.23
225	F883B9F	IPd080	382380344	3785944	40.75	59.25	93.92	90.07
227	F88544E	IPd081	409473998	4054198	40.98	59.02	95.05	91.65
231	F8922DB	IPd082	537335554	5320154	40.23	59.77	93.55	89.74
234	F883865	IPd083	407436020	4034020	40.6	59.4	93.51	89.69
235	F88886C	IPd084	42704012	422812	41.41	58.59	91.63	87.53
237	F88B4E7	IPd085	219854578	2176778	40.95	59.05	94.34	90.49
238	F8896D4	IPd086	392601544	3887144	41.46	58.54	93.15	89.33
241	F890DBD	IPd087	248816732	2463532	42.52	57.48	89.52	85.71
244	F890F41	IPd088	484151176	4793576	41.24	58.76	94	90.14
247	F883691	IPd089	328581482	3253282	41.05	58.95	94.65	90.94
249	F889397	IPd090	146322336	1448736	41.44	58.56	93.67	89.9
253	F8885B4	IPd091	321096776	3179176	41.1	58.9	94.09	90.3
254	F88CAF8	IPd092	77999068	772268	40.59	59.41	94.14	90.47
257	F88B292	IPd093	15648738	154938	41.81	58.19	87.58	83.28
259	F8885FF	IPd094	52158420	516420	41.07	58.93	92.71	88.89
261	F891EAF	IPd095	33184964	328564	40.84	59.16	94.45	90.78
264	F892294	IPd096	274171368	2714568	40.93	59.07	93.78	90.08
266	F883721	IPd097	23639252	234052	40.83	59.17	94.32	90.41
270	F8891BA	IPd098	42455956	420356	40.84	59.16	94.28	90.48
271	F88DA56	IPd099	200085040	1981040	37.89	62.11	93.25	89.19
275	F88F694	IPd100	205547726	2035126	40.92	59.08	94.21	90.33
276	F8900C6	IPd101	22548654	223254	43.19	56.81	86.24	82.53
278	F88B54F	IPd102	148061960	1465960	40.96	59.04	94.12	90.35
279	F89266D	IPd103	113270086	1121486	41.16	58.84	93.63	89.62
281	F88FF98	IPd104	151726644	1502244	41.02	58.98	94.29	90.43
283	F88F3B9	IPd105	132052450	1307450	40.85	59.15	94.89	91.25
290	F8895A5	IPd106	127470080	1262080	40.72	59.28	93.07	88.87
294	F884C7B	IPd107	21876600	216600	40.57	59.43	94.78	91.08
297	F891AF7	IPd108	38714512	383312	40.9	59.1	94.4	90.66
299	F889477	IPd109	154615042	1530842	40.62	59.38	94.67	90.89
302	F88910C	IPd110	197775776	1958176	40.9	59.1	93.69	89.49
303	F890CB2	IPd111	90212190	893190	40.78	59.22	94.43	90.67
304	F8855F2	IPd112	132139108	1308308	40.84	59.16	94.67	90.96
309	F890C2D	IPd113	199549740	1975740	40.6	59.4	94.31	90.62
311	F890D5A	IPd114	212811242	2107042	40.52	59.48	93.5	89.67
314	F8901B9	IPd115	130489374	1291974	41.05	58.95	93.78	89.65
315	F8889A5	IPd116	165909872	1642672	40.28	59.72	93.55	89.69
317	F8891B6	IPd117	208699128	2066328	40.91	59.09	94.87	91.38
319	F890F59	IPd118	200964548	1989748	40.97	59.03	94.38	90.3
321	F89199A	IPd119	151715332	1502132	39.67	60.33	94.01	90.22
326	F88F41D	IPd120	181136834	1793434	40.26	59.74	94.35	90.58
330	F89171B	IPd121	100194222	992022	40.73	59.27	94.49	90.68
335	F8892B7	IPd122	170118542	1684342	40.77	59.23	94.44	90.7
337	F88FDD0	IPd123	89218956	883356	39.76	60.24	94.39	90.63
340	F873DD2	IPd124	88731732	878532	40.83	59.17	94.76	91.06
341	F891687	IPd125	207267554	2052154	41.05	58.95	94.19	90.31
343	F8916A2	IPd126	189559022	1876822	40.92	59.08	94.75	91.04
346	F891095	IPd127	29292020	290020	40.89	59.11	93.93	90.11
349	F8887DE	IPd128	14083036	139436	41.3	58.7	91.97	87.94
353	F891F37	IPd129	106681250	1056250	40.88	59.12	94.26	90.15
354	F890C1A	IPd130	113797710	1126710	40.78	59.22	94.51	90.65
363	F891829	IPd131	126185360	1249360	40.87	59.13	94.73	90.96
371	F88FB57	IPd132	45401318	449518	40.43	59.57	94.57	90.74
372	F89158F	IPd133	90244914	893514	40.22	59.78	94.71	90.93
374	F88B84F	IPd134	179809492	1780292	40.9	59.1	94.83	91.17
376	F8895A3	IPd135	192748198	1908398	40.88	59.12	94.52	90.76
378	F8837DF	IPd136	12046674	119274	41	59	93.28	89.59
379	F8885D1	IPd137	37504330	371330	40.7	59.3	94.26	90.43
385	F88B6B3	IPd138	181093808	1793008	40.87	59.13	94.36	90.53
386	F88F31D	IPd139	176645566	1748966	40.76	59.24	94.37	90.59
390	F8836EA	IPd140	168643336	1669736	40.56	59.44	94.52	90.74
393	F884123	IPd141	143629474	1422074	40.98	59.02	94.41	90.41
403	F890FD9	IPd142	212186254	2100854	40.97	59.03	94.81	91.12
408	F8922BB	IPd143	19457246	192646	41.12	58.88	94.18	90.38
409	F8891E0	IPd144	178361758	1765958	40.21	59.79	94.06	90.19
413	F88C135	IPd145	168718682	1670482	39.99	60.01	94.34	90.61
416	F888473	IPd146	94212800	932800	40.86	59.14	94.56	90.78
422	F88B908	IPd147	155778764	1542364	40.94	59.06	94.32	90.46
424	F883B66	IPd148	161490314	1598914	40.75	59.25	94.84	91.25
425	F891114	IPd149	127326660	1260660	40.36	59.64	94.69	91.08
426	F884D9A	IPd150	187334194	1854794	40.92	59.08	94.55	90.77
429	F885002	IPd151	217615004	2154604	39.87	60.13	94.21	90.47
432	F891ABB	IPd152	82944634	821234	39.68	60.32	94.3	90.58
436	F890A45	IPd153	34838132	344932	40.65	59.35	93.85	90.06
437	F88F55E	IPd154	69640106	689506	40.71	59.29	94.58	90.81
438	F891B44	IPd155	175454574	1737174	40.69	59.31	94.42	90.64
439	F8927BD	IPd156	175610518	1738718	40.18	59.82	94.58	90.86
444	F891B8C	IPd157	158345578	1567778	39.94	60.06	94	90.12
447	F890C6A	IPd158	219347154	2171754	39.88	60.12	94.13	90.37
449	F891C2D	IPd159	34618962	342762	41.01	58.99	93.47	89.67
450	F8850A1	IPd160	71578094	708694	40.8	59.2	94.45	90.64
453	F8899FC	IPd161	123642382	1224182	40.79	59.21	94.93	91.24
454	F890DC7	IPd162	123322414	1221014	40.79	59.21	94.62	90.86
458	F8917FE	IPd163	94223304	932904	40.78	59.22	94.53	90.72
459	F8923AE	IPd164	148642104	1471704	41.02	58.98	94.25	90.54
460	F8839EC	IPd165	77235710	764710	40.27	59.73	94.64	90.89
461	F89279E	IPd166	44093974	436574	40.89	59.11	93.94	89.97
462	F885344	IPd167	98980202	980002	40.83	59.17	94.16	90.22
464	F88B4B2	IPd168	73647584	729184	40.3	59.7	94.35	90.53
469	F8890EF	IPd169	68297412	676212	40.75	59.25	94.06	90.17
471	F89143E	IPd170	67853820	671820	41.06	58.94	94.14	90.19
475	F885251	IPd171	165490116	1638516	40.58	59.42	94.52	90.77
478	F890FCF	IPd172	58938146	583546	40.8	59.2	94.44	90.65
479	F883E08	IPd173	29711978	294178	40.77	59.23	94.47	90.72
484	F889611	IPd174	67507390	668390	40.74	59.26	94.22	90.41
485	F88537C	IPd175	86493976	856376	39.15	60.85	93.99	90.17
489	F890BCA	IPd176	175333778	1735978	40.44	59.56	93.5	89.76
494	F885692	IPd177	48915916	484316	40.73	59.27	93.82	89.84
495	F883D55	IPd178	22347260	221260	41.13	58.87	92.88	88.97
497	F883AA04	IPd179	69360336	686736	40.73	59.27	94.81	91.1
500	F884E54	IPd180	78350346	775746	40.79	59.21	94.5	90.8
503	F883A3E	IPd181	79961094	791694	40.67	59.33	94.2	90.32
504	F8850DC	IPd182	96666292	957092	40.97	59.03	94.37	90.49
506	F891481	IPd183	39752186	393586	40.89	59.11	94	90.1
509	F8892F3	IPd184	28076182	277982	40.6	59.4	94.22	90.51
511	F891433	IPd185	193486912	1915712	39.7	60.3	93.51	89.55
515	F88C1F3	IPd186	104549140	1035140	40.87	59.13	94.21	90.45
519	F8909A8	IPd187	81480942	806742	40.91	59.09	93.65	89.76
520	F89276A	IPd188	20916696	207096	42.4	57.6	88.18	84.41
522	F884105	IPd189	38218198	378398	40.66	59.34	94.01	90.21
526	F889238	IPd190	143310516	1418916	39.51	60.49	93.65	89.77
527	F8896D6	IPd191	50912888	504088	40.56	59.44	94.56	90.77
528	F889062	IPd192	94383490	934490	40.46	59.54	94.39	90.54
529	F892341	IPd193	158702916	1571316	39.99	60.01	94.04	90.25
531	F89247E	IPd194	134212638	1328838	40.76	59.24	93.51	89.36
532	F89108D	IPd195	123213738	1219938	40.71	59.29	94.48	90.67
535	F8920FE	IPd196	172539310	1708310	40.79	59.21	94.77	91.05
536	F8919C7	IPd197	78183494	774094	39.72	60.28	94.31	90.44
537	F888BB3	IPd198	263088234	2604834	39.42	60.58	94.08	90.31
539	F890F3F	IPd199	53667158	531358	40.83	59.17	93.79	89.8
543	F891DE0	IPd200	172224998	1705198	40.77	59.23	94.09	90.23
551	F885208	IPd201	134396660	1330660	39.71	60.29	93.81	89.84
553	F89010D	IPd202	84237434	834034	40.96	59.04	94.31	90.49
556	F88374F	IPd203	72456390	717390	40.79	59.21	94.69	90.88
557	F88F9D9	IPd204	174400538	1726738	40.43	59.57	94.29	90.53
559	F88B84D	IPd205	97897280	969280	42.19	57.81	90.16	86.13
561	F883A38	IPd206	128419480	1271480	40.67	59.33	94.34	90.43
566	F8920FA	IPd207	19690960	194960	40.5	59.5	94.36	90.53
567	F88FC3B	IPd208	32842574	325174	40.82	59.18	94.19	90.07
569	F88F88E	IPd209	37429388	370588	40.64	59.36	93.98	90.09
574	F8924AB	IPd210	138149012	1367812	40.76	59.24	93.89	89.9
575	F890D63	IPd211	77684150	769150	40.72	59.28	93.58	89.39
577	F88F4BA	IPd212	109927592	1088392	40.83	59.17	93.97	90.16
579	F88B4D0	IPd213	182141582	1803382	40.24	59.76	93.92	90.17
581	F8917DE	IPd214	90186940	892940	40.83	59.17	94.41	90.64
582	F8893D9	IPd215	94473784	935384	40.9	59.1	94.49	90.68
583	F883F29	IPd216	65192470	645470	40.84	59.16	94.48	90.55
584	F891F90	IPd217	31537856	312256	43.05	56.95	85.98	82.2
585	F888660	IPd218	112628736	1115136	40.25	59.75	94.63	91.02
589	F88926D	IPd219	94157250	932250	39.15	60.85	94.17	90.4
590	F888585	IPd220	27417460	271460	40.81	59.19	94.21	90.43
593	F8926EC	IPd221	124189398	1229598	40.77	59.23	94.72	91.06
594	F8889FA	IPd222	43705124	432724	41.09	58.91	93.14	89.4
601	F8840A7	IPd223	95831628	948828	40.96	59.04	94.2	90.35
602	F89272C	IPd224	25248990	249990	40.92	59.08	92.94	88.82
608	F889A30	IPd225	26639154	263754	40.6	59.4	93.75	89.74
609	F8890D9	IPd226	96901420	959420	40.43	59.57	94.77	91.11
610	F8911AC	IPd227	27760254	274854	40.92	59.08	94.27	90.53
613	F892724	IPd228	79416300	786300	41.1	58.9	93.84	89.9
622	F891DE7	IPd229	17503098	173298	41.05	58.95	93.04	89.09
626	F890BDB	IPd230	88285312	874112	40.95	59.05	93.74	89.29
628	F88FD64	IPd231	115550666	1144066	40.86	59.14	94.26	90.36
629	F883742	IPd232	197999390	1960390	38.18	61.82	93.09	89.23
632	F888C5B	IPd233	53779470	532470	40.56	59.44	94.41	90.56
633	F888ED5	IPd234	24671270	244270	41.02	58.98	93.75	89.93
634	F8918C1	IPd235	98673970	976970	40.75	59.25	95.1	91.5
636	F888961	IPd236	58840984	582584	40.95	59.05	94.49	90.74
640	F890E55	IPd237	18859932	186732	40.75	59.25	94.75	91.03
651	F889B04	IPd238	143067712	1416512	41.74	58.26	91.72	88.01
653	F892623	IPd239	63752614	631214	40.71	59.29	94.67	90.92
659	F890BDD	IPd240	85936052	850852	40.93	59.07	94.67	90.99
660	F88931A	IPd241	128590978	1273178	40.78	59.22	94.74	91.05
663	F8906F4	IPd242	101750632	1007432	40.86	59.14	94.63	90.86
665	F8905BA	IPd243	128012652	1267452	40.8	59.2	94.57	90.81
668	F8892D4	IPd244	69591626	689026	40.88	59.12	94.43	90.53
669	F8850E6	IPd245	9279072	91872	40.75	59.25	94.47	90.8
670	F874CBE	IPd246	51421928	509128	40.8	59.2	94.9	91.21
673	F88FEA9	IPd247	28657740	283740	40.67	59.33	93.57	89.6
674	F88859F	IPd248	207110600	2050600	38.89	61.11	93.38	89.14
675	F883C01	IPd249	21427352	212152	40.9	59.1	92.95	89.29
677	F8927AD	IPd250	112582276	1114676	40.89	59.11	93.89	89.98
678	F88FAC7	IPd251	35516650	351650	41.28	58.72	93.01	89.19
679	F889574	IPd252	196413084	1944684	39.01	60.99	93.58	89.82
680	F888C20	IPd253	105011518	1039718	40.98	59.02	94.02	89.93
681	F883FD5	IPd254	52634736	521136	40.88	59.12	93.93	90.09
683	F88981B	IPd255	135462008	1341208	40.32	59.68	94.16	90.35
684	F88982E	IPd256	145926214	1444814	40.86	59.14	94.42	90.66
688	F885152	IPd257	45026608	445808	41.03	58.97	94.29	90.42
690	F888551	IPd258	165173784	1635384	39.61	60.39	93.73	89.86
691	F883CF3	IPd259	35406762	350562	40.99	59.01	93.85	89.91
693	F89290E	IPd260	197094632	1951432	39.37	60.63	93.73	90
695	F8920BF	IPd261	16169494	160094	40.91	59.09	94.25	90.43
696	F889954	IPd262	84186126	833526	40.9	59.1	94.33	90.65
697	F8902E8	IPd263	41894194	414794	40.91	59.09	92.99	89.12
698	F89243F	IPd264	109844974	1087574	40.87	59.13	94.51	90.76
699	F8853C7	IPd265	55486774	549374	40.93	59.07	93.85	89.67
705	F890A29	IPd266	140868740	1394740	39.69	60.31	93.74	90.03
708	F89005A	IPd267	165813114	1641714	39.93	60.07	94.12	90.34
709	F891FEC	IPd268	12063642	119442	40.72	59.28	93.64	89.75
710	F88BA7B	IPd269	156584340	1550340	40.82	59.18	94.75	91.08
711	F88F86F	IPd270	91289254	903854	40.96	59.04	94.19	90.25
712	F8884BC	IPd271	12437948	123148	40.92	59.08	93.49	89.55
713	F884F6D	IPd272	152279316	1507716	40.8	59.2	93.22	89.5
715	F888D48	IPd273	189212390	1873390	40.91	59.09	94.64	90.9
716	F890DDC	IPd274	82925040	821040	41.05	58.95	94.04	90.1
721	F88FAB1	IPd275	119491888	1183088	40.87	59.13	94.74	91.07
722	F88F448	IPd276	160306190	1587190	39.12	60.88	93.97	90.24
723	F8927B3	IPd277	58752104	581704	39.5	60.5	93.85	89.92
727	F88FBBF	IPd278	86817378	859578	40.91	59.09	94.37	90.49
731	F884CBF	IPd279	78514572	777372	40.82	59.18	94.71	91.05
735	F88F56B	IPd280	18601372	184172	40.65	59.35	93.93	90.12
736	F8852A0	IPd281	225524112	2232912	40.95	59.05	94.67	90.94
737	F890FC4	IPd282	84860604	840204	40.86	59.14	93.8	89.87
740	F891344	IPd283	49593626	491026	40.85	59.15	94.27	90.51
741	F883E83	IPd284	203725080	2017080	39.35	60.65	93.24	89.13
744	F8853CD	IPd285	68588898	679098	40.64	59.36	94.54	90.82
746	F889A85	IPd286	155766038	1542238	40.66	59.34	94.36	90.59
747	F891944	IPd287	62876944	622544	40.98	59.02	94.19	90.33
751	F88FE6C	IPd288	231670568	2293768	38.62	61.38	93.64	89.85
754	F8911DB	IPd289	154971976	1534376	41	59	94.42	90.61
755	F884149	IPd290	70060670	693670	40.79	59.21	94.68	90.96
756	F8889D6	IPd291	152945512	1514312	40.44	59.56	94.49	90.77
757	F890010	IPd292	155543030	1540030	40.88	59.12	93.69	89.67
759	F891F9C	IPd293	138204158	1368358	40.93	59.07	94.25	90.43
760	F883D0F	IPd294	105959100	1049100	40.89	59.11	94.43	90.55
761	F89171D	IPd295	110360680	1092680	40.81	59.19	94.63	90.89
762	F890391	IPd296	89496706	886106	40.89	59.11	94.04	90.19
763	F889A7B	IPd297	186932618	1850818	40.09	59.91	94.17	90.44
766	F892234	IPd298	69614048	689248	40.74	59.26	94.63	90.91
767	F88907E	IPd299	227932356	2256756	38.11	61.89	92.95	89.09
768	F884D53	IPd300	121951238	1207438	40.85	59.15	94.66	90.92

## Sheet: Table S3
Supplementary Table S3. Genomic estimated breeding values for RB-Y13 and selected sire with information on maturity or mortality at breeding
Sequence ID	Fin ID	Fork length (cm)	Body weight (g)	TAG	GEBV for FL	GEBV for BW	sum	Used as sire
IPd001	1	25.7	200	F888BAD	264.084	223.71	487.794	IMMATURE
IPd002	4	21.7	108	F891A1A	266.154	229.131	495.286	IMMATURE
IPd004	10	29.3	301	F8898DF	266.066	229.263	495.329	IMMATURE
IPd005	11	26.5	224	F8904D2	270.604	237.227	507.831	MORT
IPd007	14	29.5	297	F891322	272.441	243.153	515.594	IMMATURE
IPd008	16	29.6	329	F890281	273.173	245.81	518.983	YES
IPd009	17	28.7	216	F889282	266.989	224.463	491.451	IMMATURE
IPd010	20	25.9	204	F8910D5	266.989	231.227	498.215	IMMATURE
IPd011	24	25.3	193	F889A34	264.54	224.124	488.665	IMMATURE
IPd013	29	28.6	276	F8925F9	273.628	245.966	519.593	MORT
IPd015	32	31	360	F8836DF	269.235	236.536	505.771	IMMATURE
IPd017	35	31.1	354	F88F3FA	273.116	245.897	519.012	IMMATURE
IPd018	36	25	179	F890856	262.633	219.922	482.555	IMMATURE
IPd019	37	31	370	F884E53	274.393	249.112	523.505	IMMATURE
IPd020	41	28.5	262	F89081E	269.685	236.857	506.542	IMMATURE
IPd021	46	27.5	277	F89252E	262.701	224.419	487.12	IMMATURE
IPd022	47	25.3	192	F88B820	271.863	242.424	514.287	YES
IPd024	50	30.2	296	F883889	273.548	243.456	517.003	YES
IPd025	51	27.3	236	F889807	264.255	222.861	487.116	IMMATURE
IPd026	52	28.2	269	F888BFD	267.154	231.41	498.564	IMMATURE
IPd027	53	30.6	342	F88859D	271.042	241.19	512.232	MORT
IPd028	55	25.3	185	F8924AD	267.143	228.645	495.788	IMMATURE
IPd030	69	28.8	291	F889079	274.284	247.291	521.575	MORT
IPd032	79	25.5	225	F891496	261.617	221.211	482.828	IMMATURE
IPd033	81	23	140	F8915A2	263.233	222.556	485.788	IMMATURE
IPd034	82	26	226	F89028D	265.73	231.072	496.801	IMMATURE
IPd035	84	24.8	173	F82943B	264.601	225.609	490.21	IMMATURE
IPd036	85	29	291	F883861	263.341	221.734	485.074	IMMATURE
IPd037	87	29.5	318	F891D01	275.276	247.706	522.982	YES
IPd038	96	21.7	116	F889443	257.998	211.061	469.059	IMMATURE
IPd039	98	29.4	287	F890747	273.506	244.174	517.681	YES
IPd040	100	28.8	266	F889209	273.912	242.706	516.618	YES
IPd041	103	29.5	319	F88377F	272.346	242.881	515.228	IMMATURE
IPd042	105	27.9	259	F891DDF	265.257	226.353	491.61	IMMATURE
IPd043	107	27.4	269	F88B620	262.493	223.796	486.289	IMMATURE
IPd044	109	22.5	119	F888951	265.224	226.604	491.828	IMMATURE
IPd045	114	29.2	290	F88B1CD	273.214	244.203	517.416	MORT
IPd046	117	23	140	F8837F7	259.769	214.016	473.785	IMMATURE
IPd047	118	33	431	F890C13	272.86	247.413	520.273	YES
IPd048	119	28.7	283	F890F87	273.532	244.904	518.437	YES
IPd049	121	28.5	252	F8915B2	269.116	233.34	502.456	MORT
IPd050	129	27.6	256	F883A45	268.166	234.431	502.597	IMMATURE
IPd051	134	26.2	231	F888D7A	265.105	227.768	492.873	IMMATURE
IPd052	138	29.3	271	F883A7B	274.993	246.443	521.436	IMMATURE
IPd053	139	32.5	376	F88944C	273.577	246.715	520.293	YES
IPd054	140	23.3	143	F888E41	260.37	214.665	475.035	IMMATURE
IPd055	143	30	325	F889A00	273.905	246.988	520.892	YES
IPd056	145	28	276	F89004D	271.379	239.274	510.653	MORT
IPd057	147	30.5	328	F8892BF	272.897	243.565	516.462	YES
IPd058	150	28.6	303	F8912A6	268.532	235.959	504.491	MORT
IPd059	153	25	177	F892263	261.945	219.27	481.215	IMMATURE
IPd060	154	24	173	F891F98	261.622	219.755	481.377	IMMATURE
IPd061	166	28.4	237	F88CE03	272.27	237.932	510.201	YES
IPd062	167	29.6	313	F885622	266.06	230.937	496.997	IMMATURE
IPd063	169	30	351	F88919E	276.353	254.064	530.417	YES
IPd066	178	23.8	164	F884D2A	263.006	223.556	486.562	IMMATURE
IPd067	181	27.5	260	F883B0A	265.509	225.869	491.378	IMMATURE
IPd068	183	23.6	161	F88BAC6	261.398	219.666	481.064	IMMATURE
IPd069	185	24.1	177	F88BFC4	263.48	223.118	486.599	IMMATURE
IPd070	186	27	231	F888774	267.299	230.735	498.035	YES
IPd071	195	26	204	F88F491	266.821	229.344	496.165	IMMATURE
IPd072	197	31.9	366	F88999A	272.312	241.832	514.144	YES
IPd073	201	30.5	369	F88FD82	272.86	246.501	519.361	MORT
IPd074	205	26.9	236	F891D45	261.692	219.512	481.204	IMMATURE
IPd075	207	23	151	F884CD9	266.513	230.49	497.003	IMMATURE
IPd076	212	27	221	F8923DC	267.36	228.875	496.236	MORT
IPd077	215	22	128	F883DFD	261.68	218.013	479.693	IMMATURE
IPd078	220	25.6	195	F883E96	262.331	218.432	480.764	IMMATURE
IPd079	224	29.8	310	F88B2A3	273.97	245.115	519.085	YES
IPd080	225	29.5	307	F883B9F	267.804	232.428	500.232	IMMATURE
IPd081	227	25.7	201	F88544E	260.695	215.873	476.568	IMMATURE
IPd082	231	20.6	107	F8922DB	259.878	219.301	479.179	IMMATURE
IPd083	234	29.5	290	F883865	273.348	242.982	516.33	YES
IPd085	237	28.3	291	F88B4E7	269.698	238.876	508.573	YES
IPd086	238	28.5	278	F8896D4	267.24	228.999	496.239	IMMATURE
IPd087	241	27.5	266	F890DBD	267.634	232.831	500.465	IMMATURE
IPd088	244	27.2	238	F890F41	268.12	232.486	500.605	IMMATURE
IPd089	247	23.3	149	F883691	262.715	221.97	484.685	IMMATURE
IPd090	249	30.8	331	F889397	277.237	252.237	529.474	YES
IPd091	253	27	245	F8885B4	262.151	218.962	481.113	IMMATURE
IPd096	264	21.7	126	F892294	261.357	220.832	482.19	IMMATURE
IPd100	275	22.1	120	F88F694	264.541	225.207	489.748	IMMATURE
IPd102	278	30.3	303	F88B54F	267.931	230.697	498.628	YES
IPd103	279	26.2	192	F89266D	264.461	221.954	486.415	IMMATURE
IPd104	281	28.1	267	F88FF98	273.318	245.115	518.433	YES
IPd105	283	27	227	F88F3B9	266.267	226.822	493.089	IMMATURE
IPd106	290	24.5	170	F8895A5	264.804	225.839	490.643	IMMATURE
IPd109	299	24.3	181	F889477	262.592	222.446	485.038	IMMATURE
IPd110	302	27.3	241	F88910C	263.424	222.232	485.655	IMMATURE
IPd111	303	26.2	205	F890CB2	266.007	227.111	493.117	IMMATURE
IPd112	304	30.4	345	F8855F2	271.797	242.132	513.928	YES
IPd113	309	23	133	F890C2D	266.231	228.281	494.512	IMMATURE
IPd114	311	28.9	279	F890D5A	266.842	230.717	497.559	IMMATURE
IPd115	314	24	162	F8901B9	265.718	226.232	491.95	IMMATURE
IPd116	315	31.7	342	F8889A5	277.324	252.571	529.895	YES
IPd117	317	26.8	229	F8891B6	266.748	228.558	495.306	IMMATURE
IPd118	319	24.8	178	F890F59	271.035	240.302	511.337	YES
IPd119	321	29.2	291	F89199A	273.994	245.688	519.682	YES
IPd120	326	24.2	173	F88F41D	271.436	240.532	511.968	YES
IPd121	330	24.9	164	F89171B	267.506	230.585	498.091	IMMATURE
IPd122	335	25.8	208	F8892B7	264.326	223.54	487.865	IMMATURE
IPd124	340	30.8	338	F873DD2	266.811	228.927	495.738	IMMATURE
IPd125	341	22.8	128	F891687	263.17	222.23	485.4	IMMATURE
IPd126	343	28.5	276	F8916A2	266.683	228.815	495.498	IMMATURE
IPd129	353	25.9	194	F891F37	266.056	227.493	493.549	IMMATURE
IPd130	354	23.9	142	F890C1A	266.786	229.223	496.009	IMMATURE
IPd131	363	21.6	125	F891829	257.406	211.682	469.088	IMMATURE
IPd134	374	30.2	317	F88B84F	272.582	244.141	516.723	YES
IPd135	376	31.1	349	F8895A3	269.165	234.895	504.06	IMMATURE
IPd138	385	22.3	109	F88B6B3	269.33	234.965	504.295	IMMATURE
IPd139	386	23.2	145	F88F31D	263.205	222.607	485.812	IMMATURE
IPd140	390	25	187	F8836EA	270.003	236.494	506.497	YES
IPd141	393	27.8	255	F884123	270.998	239.94	510.937	YES
IPd142	403	30.5	363	F890FD9	269.188	238.147	507.335	YES
IPd144	409	30	328	F8891E0	267.605	233.272	500.877	IMMATURE
IPd145	413	26.5	217	F88C135	264.868	226.226	491.094	IMMATURE
IPd146	416	24.8	180	F888473	262.817	220.776	483.593	IMMATURE
IPd147	422	30.3	323	F88B908	267.403	231.653	499.055	IMMATURE
IPd148	424	27	218	F883B66	271.927	240.576	512.503	YES
IPd149	425	27.8	239	F891114	267.357	229.819	497.177	MORT
IPd150	426	28.8	311	F884D9A	267.066	233.886	500.952	IMMATURE
IPd151	429	20.1	83	F885002	264.577	226.58	491.157	IMMATURE
IPd155	438	22.9	137	F891B44	258.952	211.239	470.191	IMMATURE
IPd156	439	30	327	F8927BD	269.748	235.711	505.459	YES
IPd157	444	30.3	296	F891B8C	270.669	236.537	507.206	YES
IPd158	447	21.7	114	F890C6A	258.68	212.96	471.64	IMMATURE
IPd161	453	31.3	362	F8899FC	274.394	247.36	521.753	YES
IPd162	454	31.7	354	F890DC7	267.487	230.748	498.235	IMMATURE
IPd163	458	25.9	183	F8917FE	267.053	227.979	495.032	IMMATURE
IPd164	459	28.2	265	F8923AE	265.213	226.349	491.561	IMMATURE
IPd167	462	25.8	196	F885344	265.06	224.812	489.872	IMMATURE
IPd171	475	21	107	F885251	260.167	215.523	475.69	IMMATURE
IPd176	489	26.1	216	F890BCA	267.926	230.521	498.447	IMMATURE
IPd182	504	20.8	92	F8850DC	259.198	214.458	473.655	IMMATURE
IPd185	511	22.6	127	F891433	264	223.854	487.854	IMMATURE
IPd186	515	22.8	124	F88C1F3	264.3	222.804	487.104	IMMATURE
IPd190	526	28	245	F889238	267.253	230.024	497.277	IMMATURE
IPd192	528	23.5	132	F889062	263.932	221.317	485.249	IMMATURE
IPd193	529	25.2	186	F892341	262.512	219.304	481.816	IMMATURE
IPd194	531	22.5	136	F89247E	260.756	216.147	476.903	IMMATURE
IPd195	532	26.7	217	F89108D	259.678	213.467	473.144	IMMATURE
IPd196	535	25.7	187	F8920FE	264.956	222.359	487.315	MORT
IPd198	537	25.5	187	F888BB3	263.793	222.604	486.397	IMMATURE
IPd200	543	23.3	125	F891DE0	256.863	206.295	463.158	IMMATURE
IPd201	551	23.3	151	F885208	263.877	223.399	487.277	IMMATURE
IPd202	553	27.7	248	F89010D	264.113	224.903	489.017	IMMATURE
IPd204	557	26.6	213	F88F9D9	265.719	228.159	493.878	IMMATURE
IPd206	561	32.4	417	F883A38	273.832	247.615	521.447	YES
IPd210	574	27	226	F8924AB	264.594	224.771	489.365	IMMATURE
IPd212	577	20	100	F88F4BA	259.821	217.801	477.622	IMMATURE
IPd213	579	24.7	164	F88B4D0	265.733	226.265	491.998	IMMATURE
IPd214	581	30	296	F8917DE	273.4	242.895	516.295	YES
IPd215	582	21	107	F8893D9	267.275	234.322	501.598	IMMATURE
IPd218	585	25.8	182	F888660	268.046	231.515	499.562	IMMATURE
IPd221	593	23.8	166	F8926EC	264.034	223.659	487.693	IMMATURE
IPd223	601	28.4	265	F8840A7	266.291	227.643	493.934	IMMATURE
IPd226	609	29.7	303	F8890D9	267.988	231.363	499.351	MORT
IPd230	626	27.6	245	F890BDB	271.121	238.723	509.843	MORT
IPd231	628	24.2	158	F88FD64	264.7	224.1	488.801	IMMATURE
IPd235	634	27	255	F8918C1	267.145	231.428	498.573	IMMATURE
IPd238	651	26	208	F889B04	270.89	239.019	509.909	YES
IPd240	659	27.4	237	F890BDD	265.5	226.228	491.728	IMMATURE
IPd241	660	27.8	260	F88931A	264.994	225.942	490.936	IMMATURE
IPd242	663	24.1	153	F8906F4	266.441	228.145	494.585	IMMATURE
IPd243	665	30.9	315	F8905BA	273.082	243.365	516.447	MORT
IPd248	674	24.6	157	F88859F	264.784	223.438	488.222	IMMATURE
IPd250	677	29.1	279	F8927AD	269.905	234.303	504.208	MORT
IPd252	679	31.2	361	F889574	271.978	243.227	515.206	YES
IPd253	680	26.6	217	F888C20	263.588	221.889	485.477	IMMATURE
IPd255	683	26.3	198	F88981B	270.017	235.183	505.2	IMMATURE
IPd256	684	26	206	F88982E	271.712	239.769	511.481	MORT
IPd258	690	25.8	223	F888551	263.901	223.498	487.399	IMMATURE
IPd260	693	28	258	F89290E	274.45	246.277	520.727	IMMATURE
IPd262	696	22.5	113	F889954	263.784	223.254	487.038	IMMATURE
IPd264	698	30.5	358	F89243F	272.93	245.615	518.545	MORT
IPd266	705	26.7	221	F890A29	267.47	230.723	498.193	YES
IPd267	708	26.1	211	F89005A	260.511	214.009	474.52	IMMATURE
IPd269	710	29.4	287	F88BA7B	266.008	227.328	493.336	IMMATURE
IPd270	711	25.3	178	F88F86F	260.797	215.501	476.298	IMMATURE
IPd272	713	28.7	270	F884F6D	271.387	240.009	511.395	IMMATURE
IPd273	715	23.1	142	F888D48	259.139	213.422	472.561	IMMATURE
IPd274	716	26.3	204	F890DDC	265.518	226.178	491.696	IMMATURE
IPd275	721	23.7	169	F88FAB1	266.552	230.488	497.041	IMMATURE
IPd276	722	24.7	175	F88F448	266.465	228.725	495.191	IMMATURE
IPd278	727	24.8	174	F88FBBF	264.448	224.963	489.411	IMMATURE
IPd281	736	22.7	125	F8852A0	260.704	215.917	476.621	IMMATURE
IPd284	741	32.2	396	F883E83	273.705	246.149	519.854	IMMATURE
IPd286	746	24.8	192	F889A85	265.165	228.983	494.148	IMMATURE
IPd288	751	28	249	F88FE6C	267.088	229.136	496.224	IMMATURE
IPd289	754	24.2	160	F8911DB	263.4	221.45	484.85	IMMATURE
IPd291	756	30	329	F8889D6	270.788	240.036	510.824	YES
IPd292	757	26.9	214	F890010	269.701	234.764	504.465	IMMATURE
IPd293	759	30	332	F891F9C	269.177	236.218	505.395	IMMATURE
IPd294	760	24.8	160	F883D0F	269.582	234.715	504.297	IMMATURE
IPd295	761	24	161	F89171D	263.371	223.953	487.324	IMMATURE
IPd297	763	24.3	189	F889A7B	262.828	225.001	487.829	IMMATURE
IPd299	767	26.3	219	F88907E	267.842	232.976	500.818	IMMATURE
IPd300	768	25.2	170	F884D53	264.785	223.331	488.116	IMMATURE

## Sheet: Table S4
Supplementary Table S4. Primers sequence and PCR protocol (in Table S5) of the 11 microsatellite markers
Locus	Forward primer sequence	Reverse primer sequence	Reference	PCR protocol				Used as sire
OtsG249	TTCAGGACCAGGAGTTCGAC	ACAACCCCTCTCACCTACCC	Williamson et al., 2002	Protocol 4
Ots103	AGGCTCTGGGTCCGTG	TGATATGGTGTGATAGCTGG	Nelson et al., 1998	Protocol 4
OtsG68	TGAACTGCAGCTTGTTATGTTAG	CATGTCGGCTGCTCAATGTA	Williamson et al., 2002	PCR protocol 1a
Oki1	TAGGATGGCAGAGCACCAC	ATCCCACCCTTTACACATGC	Smith et al., 1998	PCR protocol 1b
Oneu13	TTCATACCCCATGCCTCTTC	TGGGGAGAGCCATACAGAGT	Scribner et al., 1996	PCR protocol 1c
Omm1058	GTGTGTATGTGCGTTCAC	CCAATGAGAAGCGTTAC	Rexroad et al., 2002	Protocol 4				o
Oki101	CTGTCAGCAATGTTCAT	GTTTAAGGATGGGTTATTATACA	Beacham et al., 2011	Protocol 2
OmyRGT10TUF	TGAAAGTCATGTCAGAGTGCTC	CAATCTCAGAATTCACCCAGC	Khoo et al., 2000	PCR protocol 3a
OmyRGT39TUF	GATCATTATCCCCTCTCAGAAGAC	TGGGGTCACGTGAGTGTATG	Sakamoto et al., 1996	PCR protocol 3b
Omm1333	TTAACTCTTCCATACCCTC	ATGTCTGGCTGACAATACAAC	Palti et al., 2002	PCR protocol 3c
Omm1384	TCGTCTATCCCTTCGTGTGAG	AAAGAGAGGAGAGACGGCAGA	Rodriguez et al., 2003	PCR protocol 3a
								o
								o
								o
								o
								o
								o
								o
								o
								o
								o
								o
								o
								o
								o
								o
								o
								o
								o
								o
								o
								o
								o
								o
								o
								o
								o
								o
								o
								o
								o
								o
								o
								o
								o
								o
								o
								o
								o
								o

## Sheet: Table S5
Supplementary Table S5. PCR protocols listed in Table S4
PCR protocol 1a
	Volume (uL)			Temp (℃)	Time (minutes)
10x PCR buffer	1		Step1	95	180
dNTP mixture (2.5 mM each)	0.86		Step2	95	30
Forward primer (10 uM)	0.05		(37 cycles)	59	60
Labeled primer (10 uM)	0.52		Step3	59	180
Reverse primer (10 uM)	0.52		Step4	15	keep
Milli-Q water	4.5
Taq DNA Polymerase (5 U/uL)	0.05
gDNA template (1 ng/uL)	2.5
Total	10
Taq DNA Polymerase	Takara, Tokyo, Japan
PCR protocol 1b
	Volume (uL)			Temp (℃)	Time (minutes)
10x PCR buffer	1		Step1	95	180
dNTP mixture (2.5 mM each)	0.86		Step2	95	30
Forward primer (10 uM)	0.05		(37 cycles)	53	60
Labeled primer (10 uM)	0.52		Step3	53	180
Reverse primer (10 uM)	0.52		Step4	15	keep
Milli-Q water	4.5
Taq DNA Polymerase (5 U/uL)	0.05
gDNA template (1 ng/uL)	2.5
Total	10
Taq DNA Polymerase	Takara, Tokyo, Japan
PCR protocol 1c
	Volume (uL)			Temp (℃)	Time (seconds)
10x PCR buffer	1		Step1	95	180
dNTP mixture (2.5 mM each)	0.86		Step2	95	30
Forward primer (10 uM)	0.05		(37 cycles)	55	60
Labeled primer (10 uM)	0.52		Step3	55	180
Reverse primer (10 uM)	0.52		Step4	15	keep
Milli-Q water	4.5
Taq DNA Polymerase (5 U/uL)	0.05
gDNA template (1 ng/uL)	2.5
Total	10
Taq DNA Polymerase	Takara, Tokyo, Japan
PCR protocol 2
	Volume (uL)			Temp (℃)	Time (seconds)
10x PCR buffer	1		Step1	94	180
dNTP mixture (2.5 mM each)	0.86		Step2	94	30
Forward primer (10 uM)	0.05		(35 cycles)	44	30
Labeled primer (10 uM)	0.52			72	20
Reverse primer (10 uM)	0.52		Step3	72	300
Milli-Q water	4.5		Step4	15	keep
Taq DNA Polymerase (5 U/uL)	0.05
gDNA template (1 ng/uL)	2.5
Total	10
Taq DNA Polymerase	Takara, Tokyo, Japan
PCR protocol 3a
	Volume (uL)			Temp (℃)	Time (seconds)
10x PCR buffer	1		Step1	94	300
dNTP mixture (2.5 mM each)	0.86		Step2	94	45
Forward primer (10 uM)	0.05		(30 cycles)	54	45
Labeled primer (10 uM)	0.52			72	60
Reverse primer (10 uM)	0.52		Step3	94	45
Milli-Q water	4.5		(8 cycles)	54	45
Taq DNA Polymerase (5 U/uL)	0.05			72	60
gDNA template (1 ng/uL)	2.5		Step4	72	1200
Total	10		Step5	15	keep
Taq DNA Polymerase	Takara, Tokyo, Japan
PCR protocol 3b
	Volume (uL)			Temp (℃)	Time (seconds)
10x PCR buffer	1		Step1	94	300
dNTP mixture (2.5 mM each)	0.86		Step2	94	45
Forward primer (10 uM)	0.05		(30 cycles)	52	45
Labeled primer (10 uM)	0.52			72	60
Reverse primer (10 uM)	0.52		Step3	94	45
Milli-Q water	4.5		(8 cycles)	52	45
Taq DNA Polymerase (5 U/uL)	0.05			72	60
gDNA template (1 ng/uL)	2.5		Step4	72	1200
Total	10		Step5	15	keep
PCR protocol 3c
	Volume (uL)			Temp (℃)	Time (seconds)
10x PCR buffer	1		Step1	94	300
dNTP mixture (2.5 mM each)	0.86		Step2	94	45
Forward primer (10 uM)	0.05		(30 cycles)	50	45
Labeled primer (10 uM)	0.52			72	60
Reverse primer (10 uM)	0.52		Step3	94	45
Milli-Q water	4.5		(8 cycles)	50	45
Taq DNA Polymerase (5 U/uL)	0.05			72	60
gDNA template (1 ng/uL)	2.5		Step4	72	1200
Total	10		Step5	15	keep
Taq DNA Polymerase	Takara, Tokyo, Japan
Taq DNA Polymerase	Takara, Tokyo, Japan
PCR protocol 4
	Volume (uL)			Temp (℃)	Time (seconds)
10x Brilliant buffer (0.02M Mg2+)	5		Step1	95	300
dNTP mixture (2.5 mM each)	4		Step2	95	30
Forward primer (10 uM)	0.1		(37 cycles)	60	60
Labeled primer (10 uM)	1		Step3	59	180
Reverse primer (10 uM)	1		Step4	15	keep
Milli-Q water	13.4
Hot start gene taq	0.5
gDNA template (2 ng/uL)	25
Total	50
Hot start gene taq	NipponGene, Tokyo, Japan

## Sheet: Table S6
Supplementary Table S6. Genotype information of individuals with known population information
ID	PopID	OtsG249	Ots103	OtsG68	Oki1	Oneu13	Omm1058	Oki101	OmyRGT10TUF	OmyRGT39TUF	Omm1333	Omm1384
GS1	NB-Y16	233/233	106/122	232/244	188/192	212/218	254/298	162/178	99/110	204/212	164/178	204/204
GS2	NB-Y16	225/229	158/202	244/260	188/192	194/202	270/278	174/178	105/110	204/212	168/170	204/228
GS3	NB-Y16	233/233	186/202	232/232	188/222	202/202	254/270	178/202	101/101	212/228	168/168	204/228
GS4	NB-Y16	229/233	130/202	204/232	188/192	194/212	254/258	162/178	101/101	204/204	178/188	204/204
GS5	NB-Y16	233/233	90/122	224/260	188/192	194/218	258/266	162/174	99/105	204/204	164/196	204/228
GS6	NB-Y16	225/233	130/202	232/260	188/188	194/194	258/278	174/178	99/101	204/204	166/188	230/240
GS7	NB-Y16	229/233	90/130	232/232	188/192	194/212	258/270	162/174	101/120	204/228	168/178	204/204
GS8	NB-Y16	225/229	90/130	244/260	188/192	194/218	254/266	174/174	105/120	204/204	170/196	204/228
GS9	NB-Y16	225/233	130/202	212/260	188/222	194/218	274/278	174/202	95/101	204/204	168/178	204/228
GS10	NB-Y16	225/233	130/166	244/260	188/192	194/218	278/278	162/174	101/120	204/204	168/196	204/240
GS11	NB-Y16	233/233	106/130	232/272	188/222	194/212	262/278	174/202	99/105	212/212	188/188	188/204
GS12	NB-Y16	217/225	186/198	224/224	192/222	202/218	258/274	174/202	105/120	204/204	164/188	188/204
GS13	NB-Y16	229/233	198/202	224/232	188/222	194/202	278/278	174/202	101/105	202/204	168/178	204/228
GS14	NB-Y16	225/233	158/158	212/224	188/192	194/194	258/262	174/174	101/101	204/204	168/178	228/240
GS15	NB-Y16	225/229	130/202	244/244	188/192	204/216	270/278	174/174	99/120	204/212	178/188	204/204
GS16	NB-Y16	225/245	166/202	212/232	188/192	194/204	254/278	162/174	95/120	204/204	170/188	204/228
GS17	NB-Y16	233/233	90/130	204/232	188/192	194/212	262/298	162/174	101/105	204/204	164/188	204/204
GS18	NB-Y16	229/233	130/186	204/224	188/188	194/194	254/298	174/178	99/101	204/228	170/188	204/228
GS19	NB-Y16	229/233	110/186	232/244	222/222	194/228	278/278	174/174	101/120	204/212	164/188	204/228
GS20	NB-Y16	229/233	130/166	232/244	188/222	210/218	278/298	174/202	105/105	204/212	164/188	204/228
GS21	NB-Y16	233/233	158/202	220/244	188/188	202/202	274/278	174/178	99/105	204/212	164/172	204/204
GS22	NB-Y16	225/229	130/186	232/244	188/192	194/194	278/298	174/178	101/120	204/204	168/170	204/204
GS23	NB-Y16	225/229	110/130	212/232	192/222	194/216	278/298	174/174	99/105	204/204	168/170	204/230
GS24	NB-Y16	225/229	158/186	196/232	188/214	194/212	270/278	174/198	101/105	204/204	168/170	204/228
GS25	NB-Y16	233/233	90/186	220/260	192/192	194/216	266/274	174/174	105/105	204/204	164/166	228/228
GS26	NB-Y16	233/233	90/158	232/244	192/222	194/216	258/278	174/202	105/120	204/212	164/168	204/228
GS27	NB-Y16	229/233	122/198	232/232	188/192	194/202	274/278	174/178	105/110	202/204	168/188	204/228
GS28	NB-Y16	225/233	158/186	224/232	188/222	194/194	270/278	174/178	101/101	204/228	168/188	204/232
GS29	NB-Y16	229/233	90/130	212/224	188/222	194/194	258/274	174/202	101/120	204/212	168/196	204/228
GS30	NB-Y16	233/233	90/130	232/260	188/192	194/228	278/290	174/174	99/120	204/204	164/188	204/230
GS31	NB-Y16	225/229	158/202	212/236	188/222	194/194	258/278	174/202	101/101	204/228	166/168	204/228
GS32	NB-Y16	233/233	158/202	196/204	188/192	194/194	258/278	174/178	101/120	204/204	178/188	204/228
GS33	NB-Y16	233/245	90/202	196/244	192/214	194/194	274/278	178/198	99/110	204/212	168/188	204/240
GS34	NB-Y16	225/229	130/130	212/232	188/192	218/218	278/298	162/174	95/99	204/204	178/188	204/204
GS35	NB-Y16	225/229	106/202	232/232	188/192	194/194	258/298	162/178	99/101	204/204	188/196	204/224
GS36	NB-Y16	225/233	130/186	232/236	188/192	202/212	278/298	174/178	105/120	204/228	164/188	204/228
GS37	NB-Y16	225/225	130/202	220/260	188/192	194/202	278/298	174/174	120/120	204/204	168/178	204/228
GS38	NB-Y16	229/237	90/166	244/272	188/214	194/194	278/298	174/198	105/110	204/212	168/188	204/204
GS39	NB-Y16	225/225	90/110	224/232	192/222	194/218	278/298	162/174	105/105	204/204	168/196	188/230
GS40	NB-Y16	225/233	110/186	236/244	188/222	194/202	246/262	174/174	101/120	204/204	164/170	204/204
GS41	NB-Y16	229/233	130/166	224/260	188/192	194/218	266/278	162/174	120/120	204/204	164/188	204/204
GS42	NB-Y16	225/233	110/186	236/272	188/192	194/202	266/270	174/202	101/120	204/204	168/170	204/204
GS43	NB-Y16	225/233	90/130	220/232	188/222	210/212	274/278	178/202	101/105	204/204	164/168	204/240
GS44	NB-Y16	225/229	90/90	220/244	192/214	194/194	278/278	162/198	105/110	204/204	178/188	204/204
GS45	NB-Y16	225/233	90/90	232/236	188/192	194/218	278/278	162/178	105/105	204/204	164/168	204/204
GS46	NB-Y16	233/233	130/198	232/244	188/192	212/216	254/270	174/178	99/110	204/212	168/178	204/228
GS47	NB-Y16	229/233	90/158	212/220	188/192	202/216	274/278	174/176	101/105	204/204	164/188	228/228
GS48	NB-Y16	233/237	90/130	196/260	188/222	194/216	258/278	174/202	99/105	204/204	178/188	188/228
GS49	NB-Y16	225/229	90/202	260/260	188/222	194/194	258/274	174/178	101/105	204/204	168/196	224/240
GS50	NB-Y16	233/233	110/130	236/244	188/192	216/216	266/270	174/178	99/105	204/212	168/178	204/204
GS51	NB-Y16	225/229	90/134	236/272	188/192	194/204	266/278	174/202	105/120	204/228	166/188	204/230
GS52	NB-Y16	225/233	130/202	212/236	188/192	194/216	254/278	162/174	99/99	204/204	164/178	228/228
GS53	NB-Y16	233/233	130/198	224/232	192/222	212/216	254/278	174/202	110/120	204/212	164/178	204/228
GS54	NB-Y16	233/233	202/202	232/244	188/208	216/216	254/254	174/174	99/105	204/204	164/188	204/240
GS55	NB-Y16	233/233	130/158	204/244	188/222	194/212	254/274	178/202	99/101	204/228	168/178	204/228
GS56	NB-Y16	229/237	186/202	232/236	188/222	194/218	246/298	174/174	105/105	204/204	164/188	204/230
GS57	NB-Y16	225/233	130/166	236/244	188/188	202/212	262/278	174/178	101/101	204/204	170/188	204/240
GS58	NB-Y16	229/233	186/198	232/232	188/222	194/194	262/298	174/202	105/105	204/212	164/168	188/224
GS59	NB-Y16	229/245	130/166	212/232	188/192	212/216	278/298	174/174	105/120	204/204	188/196	228/228
GS60	NB-Y16	233/233	166/186	224/244	192/214	194/212	258/298	162/198	99/105	204/212	164/168	204/228
GS61	NB-Y16	225/233	90/202	232/260	192/222	194/228	258/278	174/174	99/99	212/228	168/188	204/230
GS62	NB-Y16	229/233	90/130	196/260	188/192	194/216	278/298	162/174	99/120	204/204	168/178	204/204
GS63	NB-Y16	225/225	186/202	244/260	222/222	194/212	254/270	174/202	101/105	212/228	166/168	204/228
GS64	NB-Y16	225/225	130/202	232/260	188/192	194/218	258/278	162/174	120/120	204/204	178/188	204/228
GS65	NB-Y16	233/233	90/158	232/272	188/222	194/212	254/278	178/202	101/120	204/212	188/188	188/204
GS66	NB-Y16	229/233	90/90	232/260	188/192	194/216	254/266	162/174	99/105	204/204	166/178	204/228
GS67	NB-Y16	229/233	202/202	212/260	188/192	194/194	254/278	174/174	95/101	204/212	178/188	188/204
GS68	NB-Y16	225/225	198/202	212/224	188/192	194/218	262/278	174/174	105/105	204/204	164/188	204/240
GS69	NB-Y16	225/225	158/158	212/236	192/222	194/194	278/298	174/202	99/105	212/228	168/188	204/228
GS70	NB-Y16	229/233	106/166	196/212	188/192	194/218	258/278	162/174	95/99	204/228	188/196	204/204
GS71	NB-Y16	225/229	166/186	224/244	188/192	194/212	270/298	162/178	99/105	204/212	164/172	204/228
GS72	NB-Y16	233/233	122/202	224/244	208/214	194/202	258/278	162/198	99/110	204/212	168/170	204/228
GS73	NB-Y16	229/233	90/130	224/272	188/192	194/204	270/270	162/174	99/120	204/228	166/168	204/230
GS74	NB-Y16	233/245	90/186	220/244	192/214	194/210	274/278	162/198	101/110	204/212	164/188	188/204
GS75	NB-Y16	217/225	186/198	204/224	188/222	194/194	258/298	178/202	105/120	212/228	164/188	188/204
GS76	NB-Y16	225/229	122/158	232/236	188/210	194/194	254/274	174/178	99/101	204/212	168/188	204/228
GS77	NB-Y16	233/233	90/130	236/244	188/192	218/218	254/278	162/178	99/101	204/204	166/168	204/204
GS78	NB-Y16	229/233	110/130	232/232	192/192	194/194	278/298	162/174	105/120	204/204	168/188	204/204
GS79	NB-Y16	229/233	166/186	260/260	192/222	194/218	278/278	174/174	95/101	204/212	188/188	204/230
GS80	NB-Y16	233/233	90/202	212/260	192/222	202/228	278/298	162/174	99/99	204/212	170/178	204/228
GS81	NB-Y16	229/229	122/166	212/244	188/214	194/218	274/278	174/198	99/120	204/228	168/178	204/204
GS82	NB-Y16	233/233	90/166	232/244	188/192	194/218	258/278	174/178	105/120	204/212	164/168	204/204
GS83	NB-Y16	233/233	130/198	204/244	188/222	194/194	266/270	178/202	99/120	204/228	164/188	228/240
GS84	NB-Y16	229/233	122/130	232/244	192/222	194/216	278/298	174/174	101/105	204/212	166/188	204/204
GS85	NB-Y16	233/233	130/202	196/244	188/192	194/202	270/278	162/178	99/105	204/212	164/172	204/204
GS86	NB-Y16	233/233	110/186	224/260	188/222	194/216	266/298	178/202	95/120	204/212	164/168	204/240
GS87	NB-Y16	233/245	90/186	236/244	192/214	194/194	254/278	174/198	99/110	204/204	168/178	204/240
GS88	NB-Y16	217/225	198/202	212/224	188/222	194/194	266/274	174/202	120/120	204/204	164/188	204/204
GS89	NB-Y16	233/253	90/106	220/236	192/222	194/228	258/278	162/202	99/120	204/204	166/168	204/204
GS90	NB-Y16	229/233	146/186	232/232	188/222	194/202	258/274	178/202	101/120	204/228	168/168	204/204
GS91	NB-Y16	217/229	186/198	204/224	192/192	194/194	258/298	162/174	99/105	204/228	164/178	204/204
GS92	NB-Y16	229/229	158/198	232/232	188/192	194/194	298/298	174/174	99/105	204/204	172/188	204/204
GS93	NB-Y16	225/233	130/166	224/244	188/192	194/216	258/278	162/174	99/120	204/204	178/196	228/240
GS94	NB-Y16	225/233	130/130	236/260	192/192	194/218	262/278	162/174	95/120	204/204	164/168	188/204
GS95	NB-Y16	233/233	130/202	232/232	188/192	194/212	258/262	174/174	99/99	204/204	188/188	204/204
GS96	NB-Y16	225/233	90/122	224/260	192/192	194/218	258/298	162/174	99/105	204/204	164/188	188/204
GS97	NB-Y16	229/253	90/190	224/260	192/222	216/228	274/278	162/202	99/105	204/204	164/168	204/204
GS98	NB-Y16	225/229	90/90	212/232	188/192	202/204	258/298	174/174	101/105	204/204	166/178	228/230
GS99	NB-Y16	233/233	202/202	232/244	192/222	202/216	254/254	162/162	101/110	202/204	164/178	228/240
GS100	NB-Y16	229/253	90/90	220/232	192/222	194/228	258/278	162/202	105/120	204/204	168/178	204/228
NON1	RB-Y16	233/233	90/166	220/220	214/222	216/218	278/278	174/198	105/120	204/204	164/168	204/228
NON2	RB-Y16	233/233	158/202	204/260	188/188	212/212	298/298	174/174	101/110	204/212	166/168	204/228
NON3	RB-Y16	233/245	122/130	260/260	188/222	194/194	270/278	162/202	105/105	204/204	168/168	204/228
NON4	RB-Y16	233/253	186/202	232/244	188/214	194/212	258/278	162/198	105/105	204/204	172/188	204/228
NON5	RB-Y16	225/233	90/122	260/272	192/222	216/218	278/278	174/174	105/105	204/212	166/186	204/204
NON6	RB-Y16	225/245	90/90	204/232	188/188	194/204	266/278	174/174	99/105	204/212	168/168	202/204
NON7	RB-Y16	229/229	158/198	220/232	214/214	212/216	270/298	174/202	99/105	202/204	168/178	204/228
NON8	RB-Y16	225/229	198/202	244/260	188/188	222/228	254/278	178/178	105/110	204/204	164/168	204/228
NON9	RB-Y16	225/233	90/122	244/260	188/188	194/212	246/298	174/174	105/105	204/212	166/166	224/228
NON10	RB-Y16	225/233	90/166	204/232	188/192	212/228	254/278	174/174	99/110	204/212	166/168	228/228
NON11	RB-Y16	217/233	158/158	244/260	188/188	212/218	278/298	174/178	105/105	204/212	164/168	204/204
NON12	RB-Y16	225/225	90/122	244/260	222/222	212/228	278/298	198/202	99/110	212/212	166/172	228/228
NON13	RB-Y16	225/225	90/202	220/260	222/222	202/216	278/278	174/202	99/105	204/212	166/178	204/228
NON14	RB-Y16	229/233	110/130	244/260	188/222	218/218	254/258	162/174	110/120	228/228	168/188	204/204
NON15	RB-Y16	225/253	90/198	204/232	188/188	194/212	266/278	174/178	95/105	204/204	172/178	204/228
NON16	RB-Y16	229/233	186/198	244/244	188/188	194/232	258/298	174/178	105/120	204/204	168/188	228/230
NON17	RB-Y16	225/233	130/158	220/260	188/188	204/212	246/278	174/178	101/101	204/212	166/168	228/230
NON18	RB-Y16	229/233	130/166	212/244	188/214	194/212	246/270	174/198	105/110	204/228	168/168	228/230
NON19	RB-Y16	225/245	130/202	232/244	188/214	202/216	258/266	174/198	101/105	204/212	188/196	204/228
NON20	RB-Y16	225/225	90/166	212/232	188/188	194/204	278/298	174/174	99/105	204/212	166/178	228/228
NON21	RB-Y16	225/229	130/166	260/260	188/188	218/218	246/298	178/178	105/110	204/212	164/172	204/204
NON22	RB-Y16	225/229	130/166	212/220	188/214	194/228	254/278	174/198	99/120	204/212	166/168	228/230
NON23	RB-Y16	225/233	122/130	232/260	222/222	212/216	278/278	174/202	110/120	212/212	166/168	228/228
NON24	RB-Y16	229/233	166/202	212/244	188/188	204/212	246/278	178/178	101/105	204/212	166/168	204/230
NON25	RB-Y16	225/225	90/90	260/260	188/188	212/222	278/278	178/178	105/120	204/204	164/168	204/228
NON26	RB-Y16	225/233	166/202	212/260	188/188	204/212	246/278	174/178	101/105	204/212	168/178	204/228
NON27	RB-Y16	217/225	90/122	244/260	192/214	204/216	266/298	162/198	105/120	204/204	164/168	204/204
NON28	RB-Y16	225/233	90/202	204/260	188/214	204/216	262/278	174/178	99/105	204/212	168/178	204/228
NON29	RB-Y16	225/225	130/202	244/244	222/222	212/228	278/278	174/202	120/120	204/212	168/188	228/228
NON30	RB-Y16	225/225	130/198	212/260	188/188	204/222	270/278	178/178	95/110	204/204	168/172	204/230
NON31	RB-Y16	225/225	90/110	212/232	188/222	194/218	266/278	174/202	105/120	212/228	168/168	204/228
NON32	RB-Y16	229/233	90/166	212/232	214/222	194/212	270/278	198/202	101/110	204/212	172/178	204/228
NON33	RB-Y16	225/233	122/166	212/244	188/188	194/212	246/270	178/178	110/110	204/212	166/168	228/230
NON34	RB-Y16	225/233	90/166	220/260	188/222	194/216	278/278	174/202	95/101	204/204	178/178	202/228
NON35	RB-Y16	229/233	90/90	260/260	188/214	216/222	278/298	174/198	95/110	212/212	168/178	204/228
NON36	RB-Y16	225/229	90/90	212/232	188/188	194/228	278/278	174/174	95/105	204/212	168/168	228/228
NON37	RB-Y16	225/233	122/158	244/260	188/222	212/222	246/278	174/178	105/105	212/228	164/166	204/228
NON38	RB-Y16	225/229	90/130	232/260	188/188	210/212	278/298	174/178	99/105	204/204	166/168	204/228
NON39	RB-Y16	225/229	90/90	212/272	188/188	204/212	278/278	174/174	110/110	204/212	178/188	204/204
NON40	RB-Y16	229/233	90/130	220/232	188/188	204/212	270/298	174/178	101/105	204/212	178/178	204/204
NON41	RB-Y16	229/233	198/198	260/260	188/222	212/222	254/298	174/202	110/120	204/204	168/178	228/228
NON42	RB-Y16	233/233	130/202	232/244	188/188	212/212	254/262	174/178	99/110	212/212	168/188	204/230
NON43	RB-Y16	225/229	90/90	260/272	188/192	194/194	254/270	174/174	105/110	204/204	166/168	204/228
NON44	RB-Y16	229/229	90/130	220/260	188/214	202/204	270/278	174/178	101/105	204/212	168/178	228/230
NON45	RB-Y16	225/225	110/198	232/260	188/188	216/222	258/278	174/178	95/110	204/212	168/178	228/228
NON46	RB-Y16	225/233	198/202	232/260	188/188	212/222	278/298	174/178	110/110	204/204	172/188	228/230
NON47	RB-Y16	233/253	110/130	232/236	188/192	194/194	266/298	174/174	105/122	204/212	168/178	204/228
NON48	RB-Y16	225/233	90/202	204/232	188/188	202/212	298/298	174/174	99/105	204/212	168/178	204/204
NON49	RB-Y16	229/233	130/130	220/244	188/222	194/212	278/298	178/202	110/122	204/212	168/178	204/228
NON50	RB-Y16	225/229	166/166	212/232	188/214	194/194	270/298	174/198	101/110	204/212	168/168	228/230
NON51	RB-Y16	233/233	130/130	204/244	188/188	212/212	246/298	174/178	99/105	212/212	168/188	204/230
NON52	RB-Y16	225/229	130/166	204/220	188/188	194/194	278/298	174/174	95/122	204/204	168/168	202/230
NON53	RB-Y16	225/233	130/202	244/260	222/222	212/228	278/298	174/202	99/110	212/212	166/168	228/228
NON54	RB-Y16	225/233	90/202	232/260	188/188	204/212	270/278	174/178	99/105	204/212	178/188	228/230
NON55	RB-Y16	229/233	90/122	232/232	192/214	216/216	266/266	174/198	99/122	202/228	168/188	204/230
NON56	RB-Y16	229/233	90/166	212/260	188/188	194/212	278/278	174/178	99/101	204/204	168/178	202/230
NON57	RB-Y16	229/233	166/198	244/260	188/222	212/222	254/278	178/202	110/122	212/212	172/178	228/228
NON58	RB-Y16	225/225	186/202	212/212	188/222	212/218	278/298	174/174	99/105	204/204	168/188	228/230
NON59	RB-Y16	225/233	90/158	204/212	188/188	204/212	278/298	174/178	99/99	204/212	168/188	228/228
NON60	RB-Y16	225/229	90/166	244/260	188/214	194/222	278/278	174/198	101/110	204/212	168/188	228/228
NON61	RB-Y16	225/229	122/166	204/212	188/222	194/194	278/278	174/174	99/105	204/212	168/188	202/230
NON62	RB-Y16	233/233	202/202	232/244	188/188	228/228	258/270	174/178	105/105	204/204	168/168	204/228
NON63	RB-Y16	225/233	90/202	204/212	188/214	228/228	278/278	174/198	95/105	204/212	166/172	204/228
NON64	RB-Y16	225/229	130/198	220/232	188/188	204/222	278/278	178/178	110/110	204/212	168/168	228/230
NON65	RB-Y16	225/233	130/198	212/232	188/188	204/228	266/278	178/198	105/110	204/204	168/168	204/230
NON66	RB-Y16	225/229	90/198	204/244	188/214	194/228	278/298	174/198	99/122	204/204	168/168	202/230
NON67	RB-Y16	229/229	158/166	232/232	188/188	212/222	298/298	178/178	95/99	204/204	168/172	228/228
NON68	RB-Y16	217/225	90/158	204/244	188/222	212/222	246/298	174/202	101/120	204/212	166/168	204/228
NON69	RB-Y16	229/233	198/202	232/244	188/188	212/222	254/298	174/178	110/120	204/212	168/188	230/230
NON70	RB-Y16	225/229	90/130	244/244	188/188	194/212	254/278	178/178	105/120	204/204	166/168	204/204
NON71	RB-Y16	225/233	90/198	244/260	214/222	212/216	278/278	198/202	120/120	204/212	172/178	228/228
NON72	RB-Y16	229/233	122/122	224/260	192/222	194/194	298/298	162/202	105/105	204/204	178/188	204/228
NON73	RB-Y16	225/225	90/166	212/244	214/222	204/212	270/278	198/202	110/120	204/212	172/178	204/228
NON74	RB-Y16	217/229	122/166	244/260	188/222	194/218	278/298	174/178	105/110	204/204	168/168	204/228
NON75	RB-Y16	225/233	166/202	212/232	188/188	194/212	278/298	174/174	95/105	204/212	168/178	202/228
NON76	RB-Y16	233/233	90/158	244/244	214/222	194/212	298/298	202/202	99/122	212/212	168/168	228/228
NON77	RB-Y16	225/225	90/90	244/260	188/222	194/204	270/278	162/174	105/105	204/204	178/178	204/228
NON78	RB-Y16	225/233	90/198	232/244	188/222	194/212	254/278	162/202	105/110	204/204	168/178	204/228
NON79	RB-Y16	225/229	90/166	220/244	214/222	204/212	278/298	198/202	110/110	204/212	172/178	204/228
NON80	RB-Y16	225/225	90/130	220/260	188/188	194/204	270/278	178/178	105/110	204/204	168/178	204/204
NON81	RB-Y16	229/233	186/202	244/244	188/188	194/218	258/278	178/178	105/120	204/204	188/188	228/228
NON82	RB-Y16	225/233	122/198	244/244	188/214	212/212	254/278	174/198	105/110	204/228	166/178	204/228
NON83	RB-Y16	229/229	130/166	212/220	188/214	194/228	254/278	174/198	99/120	204/212	166/168	228/230
NON84	RB-Y16	229/233	90/90	244/272	188/222	194/216	278/278	174/174	105/120	202/204	166/188	204/230
NON85	RB-Y16	225/233	130/202	220/244	188/188	194/218	254/270	162/178	110/110	204/204	168/168	204/230
NON86	RB-Y16	225/225	90/130	232/244	188/192	212/216	278/278	174/178	105/110	204/228	178/186	204/204
NON87	RB-Y16	229/233	158/198	204/220	188/214	194/212	262/298	178/198	99/122	204/204	168/168	228/230
NON88	RB-Y16	225/229	166/198	204/220	188/188	222/228	278/298	174/174	99/122	204/204	166/168	228/228
NON89	RB-Y16	233/233	158/158	204/260	188/188	212/212	246/246	174/174	105/105	204/212	166/168	204/204
NON90	RB-Y16	217/225	122/122	220/260	214/222	216/218	278/278	174/174	105/120	204/212	168/178	230/240
NON91	RB-Y16	225/233	110/198	220/260	188/222	204/216	278/278	174/202	95/105	204/212	178/178	204/228
NON92	RB-Y16	229/233	122/130	212/244	188/222	194/212	254/270	178/198	101/105	204/212	166/168	228/230
NON93	RB-Y16	233/233	130/130	232/244	188/222	212/212	262/278	178/202	110/122	212/212	172/188	228/230
NON94	RB-Y16	225/233	166/202	220/244	222/222	194/216	278/278	174/202	99/101	204/212	166/178	202/228
NON95	RB-Y16	233/233	122/130	244/260	188/188	212/212	246/254	174/174	105/110	212/228	166/166	204/228
S1	SB-Y16	225/233	130/202	224/244	192/192	194/194	298/298	162/174	99/105	204/204	164/178	204/228
S2	SB-Y16	229/233	130/186	236/244	192/192	194/194	262/274	162/174	101/105	204/204	178/196	204/240
S3	SB-Y16	229/233	106/186	220/224	188/188	194/202	254/274	174/174	105/120	204/212	178/188	228/230
S4	SB-Y16	229/233	134/202	220/224	192/222	194/194	274/298	162/174	99/101	204/204	164/164	204/232
S5	SB-Y16	225/225	130/158	232/236	192/192	194/218	254/298	162/162	99/101	204/228	170/178	204/228
S6	SB-Y16	233/233	186/202	196/244	188/222	194/202	254/270	174/202	105/120	212/212	170/188	204/228
S7	SB-Y16	225/229	134/202	244/244	188/222	194/216	274/274	174/202	101/120	204/204	178/188	204/228
S8	SB-Y16	229/233	130/158	196/236	192/192	216/216	278/298	162/174	99/101	204/204	178/178	228/228
S9	SB-Y16	229/233	108/186	224/236	192/192	194/194	254/258	162/162	99/105	204/204	166/196	204/204
S10	SB-Y16	225/233	108/202	224/236	208/222	194/216	254/278	174/202	105/105	204/204	164/196	188/188
S11	SB-Y16	233/233	130/202	236/244	192/222	194/194	262/274	174/202	101/101	204/204	178/178	204/204
S12	SB-Y16	233/233	90/130	224/232	188/192	194/194	254/298	162/174	101/120	204/228	164/170	204/204
S13	SB-Y16	233/233	186/186	244/272	192/214	194/194	274/298	162/198	101/105	212/212	168/178	204/228
S14	SB-Y16	233/233	122/186	224/224	192/192	194/218	258/270	162/178	99/105	204/204	170/188	204/228
S15	SB-Y16	233/233	130/186	224/232	188/222	194/194	298/298	174/202	101/120	204/228	164/164	204/230
S16	SB-Y16	233/233	202/202	212/224	188/192	194/218	258/278	162/174	99/105	204/204	178/196	228/240
S17	SB-Y16	229/233	130/158	224/244	192/222	194/202	258/298	174/202	101/105	204/204	164/178	228/240
S18	SB-Y16	225/229	90/158	232/232	192/192	194/194	254/270	174/174	99/105	204/228	164/170	204/204
S19	SB-Y16	233/233	186/202	212/224	192/192	194/218	278/298	162/162	99/120	204/228	164/178	204/204
S20	SB-Y16	225/233	90/158	224/232	188/214	194/210	274/290	174/198	101/105	204/228	170/196	188/228
S21	SB-Y16	225/233	202/202	212/212	188/192	194/194	254/258	162/174	99/120	204/204	164/164	188/240
S22	SB-Y16	225/229	130/158	224/236	188/192	194/194	278/298	174/174	105/120	204/204	178/178	204/204
S23	SB-Y16	233/233	122/122	224/236	192/192	194/216	254/290	162/162	99/120	204/204	164/164	204/204
S24	SB-Y16	233/233	186/186	244/244	192/222	194/194	274/298	174/202	105/105	212/228	164/178	204/240
S25	SB-Y16	233/233	90/202	224/224	192/192	194/202	298/298	162/162	99/99	204/204	164/170	204/228
S26	SB-Y16	233/237	122/202	224/232	188/192	194/216	278/298	162/174	99/99	204/212	170/188	204/204
S27	SB-Y16	225/229	122/158	224/232	188/192	194/194	274/298	162/174	99/101	204/228	170/178	204/204
S28	SB-Y16	233/233	130/186	224/232	192/192	194/194	258/274	174/178	99/101	204/204	164/178	204/240
S29	SB-Y16	233/233	130/186	244/272	192/192	194/194	270/274	162/176	105/105	204/212	168/178	204/240
S30	SB-Y16	233/233	106/202	220/244	188/192	194/194	254/270	162/174	99/105	204/204	170/170	204/204
S31	SB-Y16	229/233	106/158	196/244	188/222	194/202	254/298	174/202	105/120	204/212	164/170	204/228
S32	SB-Y16	233/233	106/202	220/224	188/192	194/194	270/278	162/174	101/105	204/204	164/188	230/240
S33	SB-Y16	225/233	202/202	212/244	192/192	194/212	254/254	174/174	99/101	204/204	166/188	204/228
S34	SB-Y16	225/233	130/202	212/224	192/222	194/194	274/274	174/202	120/120	204/212	164/166	204/240
S35	SB-Y16	233/233	106/130	220/224	188/222	194/194	270/298	162/174	105/105	204/204	170/178	204/204
S36	SB-Y16	225/233	186/202	212/224	192/222	194/194	298/298	162/202	99/101	204/204	164/164	204/204
S37	SB-Y16	229/233	130/186	224/232	188/192	194/194	274/298	162/174	101/105	204/204	164/164	228/230
S38	SB-Y16	233/233	130/186	224/224	188/192	194/194	278/298	162/174	101/101	204/204	164/178	204/240
S39	SB-Y16	233/233	202/202	224/260	208/208	194/216	258/274	174/174	99/105	204/204	164/166	204/240
S40	SB-Y16	225/229	122/186	224/224	192/222	194/194	274/278	162/202	99/105	204/228	170/178	204/228
S41	SB-Y16	225/233	130/186	212/244	192/192	194/194	258/298	162/162	101/105	204/204	164/178	204/204
S42	SB-Y16	233/233	186/186	212/236	192/192	194/202	262/270	174/178	101/101	204/204	166/170	204/204
S43	SB-Y16	225/233	130/186	244/272	192/222	194/194	258/278	162/202	99/101	204/228	164/178	228/228
S44	SB-Y16	225/233	158/202	236/244	192/192	194/194	278/298	162/162	101/120	204/228	166/178	204/204
S45	SB-Y16	233/233	130/202	224/224	188/192	194/194	274/278	162/174	101/120	204/204	164/188	204/204
S46	SB-Y16	225/233	90/202	236/272	192/214	194/194	270/278	162/198	105/105	204/212	164/178	228/240
S47	SB-Y16	225/225	186/202	212/224	192/222	194/194	254/298	162/202	99/99	204/228	164/170	228/240
S48	SB-Y16	225/229	130/202	212/244	188/192	194/202	258/262	174/174	101/105	204/204	178/178	240/240
S49	SB-Y16	225/233	130/158	224/232	188/188	194/194	298/298	174/174	99/101	204/228	164/170	204/204
S50	SB-Y16	233/233	106/130	220/224	188/192	194/202	254/278	162/174	101/120	204/204	164/170	204/240
S51	SB-Y16	229/233	134/186	224/244	192/222	194/210	254/258	178/202	101/120	204/204	170/178	204/204
S52	SB-Y16	225/233	122/202	224/224	192/192	194/212	274/274	162/162	105/120	204/228	166/178	204/204
S53	SB-Y16	229/229	130/186	196/224	192/222	194/194	298/298	174/202	99/105	204/204	164/178	204/240
S54	SB-Y16	233/233	130/202	212/236	188/192	194/194	270/274	174/174	101/105	204/204	164/170	204/240
S55	SB-Y16	225/233	122/134	224/224	188/192	194/194	254/298	162/174	99/101	204/204	170/178	204/228
S56	SB-Y16	233/233	90/130	224/232	188/222	194/194	298/298	174/202	101/105	204/204	164/170	204/204
S57	SB-Y16	225/233	130/158	224/224	192/222	216/218	274/274	162/202	105/120	204/204	164/166	204/204
S58	SB-Y16	233/233	130/202	224/244	192/192	194/194	274/298	162/174	101/105	204/204	178/178	204/240
S59	SB-Y16	225/233	130/186	196/244	192/222	194/194	298/298	162/202	101/105	204/212	164/178	204/240
S60	SB-Y16	225/233	186/202	220/224	188/192	194/194	254/262	162/174	101/105	204/212	164/188	204/230
S61	SB-Y16	229/233	186/202	220/224	192/222	194/194	274/298	162/202	99/120	204/204	164/164	204/204
S62	SB-Y16	225/233	186/186	220/244	188/192	194/202	254/274	162/174	101/120	204/204	164/170	204/240
S63	SB-Y16	225/233	186/202	232/244	188/192	194/194	274/298	162/174	99/101	204/228	164/178	204/204
S64	SB-Y16	225/233	186/202	212/232	192/192	194/194	254/270	174/174	99/101	204/204	164/170	240/240
S65	SB-Y16	233/233	130/186	224/232	188/192	194/194	270/298	162/174	101/120	204/204	164/170	204/204
S66	SB-Y16	229/237	186/186	236/244	192/192	194/194	274/274	162/174	101/105	204/212	178/196	228/240
S67	SB-Y16	229/233	186/202	224/232	188/192	194/194	258/274	174/178	99/99	204/204	164/170	204/204
S68	SB-Y16	229/233	158/202	196/224	192/222	194/216	258/278	162/202	101/105	204/204	178/178	228/228
S69	SB-Y16	233/233	186/202	212/236	192/192	194/202	262/298	162/162	99/101	204/204	164/166	204/204
S70	SB-Y16	229/233	130/186	224/236	192/192	194/194	262/298	162/174	99/105	204/204	178/178	204/228
S71	SB-Y16	225/233	90/202	224/244	188/192	194/216	258/278	162/174	99/120	204/204	164/196	188/240
S72	SB-Y16	225/229	130/158	196/236	192/208	194/216	274/298	174/174	99/105	204/204	164/196	188/188
S73	SB-Y16	233/233	122/186	196/236	192/192	194/216	254/274	162/174	99/120	228/228	164/166	204/228
S74	SB-Y16	225/233	130/186	196/212	192/222	194/216	274/274	162/202	99/105	204/204	164/178	204/240
S75	SB-Y16	225/233	130/130	220/244	192/192	194/194	298/298	162/176	101/120	204/228	164/164	204/240
S76	SB-Y16	233/233	130/202	224/224	192/192	194/194	274/278	162/162	101/101	204/204	164/178	240/240
S77	SB-Y16	229/233	134/202	224/240	188/192	194/194	274/278	174/174	105/120	204/204	164/164	204/240
S78	SB-Y16	225/233	106/122	220/224	188/192	194/202	262/270	162/174	99/105	204/204	164/188	204/230
S79	SB-Y16	225/225	90/202	232/236	192/214	194/194	274/298	162/198	105/120	204/212	178/178	228/232
S80	SB-Y16	225/233	90/130	220/224	192/192	194/194	262/278	174/174	101/105	204/204	164/178	188/204
S81	SB-Y16	229/233	186/186	224/236	192/192	194/194	254/262	162/174	99/101	212/228	168/178	204/240
S82	SB-Y16	229/233	186/202	224/224	192/222	194/216	258/274	162/202	101/105	204/204	168/178	228/240
S83	SB-Y16	225/233	186/202	220/232	188/188	194/194	270/274	174/174	101/105	204/204	170/178	204/204
S84	SB-Y16	229/233	130/158	224/244	192/192	194/216	258/278	162/174	101/105	204/204	164/178	228/240
S85	SB-Y16	229/233	134/186	224/244	192/222	194/194	258/274	174/178	99/101	204/204	170/178	204/204
S86	SB-Y16	229/233	106/186	232/260	188/208	194/216	274/278	174/174	120/120	204/204	164/188	188/228
S87	SB-Y16	229/233	90/202	196/224	192/192	194/218	254/298	162/162	99/101	204/204	164/178	228/240
S88	SB-Y16	225/233	158/186	212/224	192/192	194/194	258/298	162/162	101/101	204/228	164/178	204/240
S89	SB-Y16	233/233	130/130	212/224	192/208	194/216	258/274	174/178	101/120	204/204	164/178	204/240
S90	SB-Y16	225/229	134/186	212/244	192/222	194/210	254/254	162/202	120/120	204/204	164/178	232/240
S91	SB-Y16	233/233	122/186	224/236	192/192	194/212	254/274	162/174	105/105	204/204	168/178	204/240
S92	SB-Y16	233/233	122/202	196/244	192/192	212/216	254/274	162/162	105/105	204/204	168/178	204/228
S93	SB-Y16	229/233	186/202	236/244	192/192	194/194	262/298	162/174	101/101	204/204	164/164	204/240
S94	SB-Y16	225/229	158/202	236/244	192/192	194/216	278/278	162/174	101/105	204/212	168/178	204/204
S95	SB-Y16	225/229	130/186	212/224	188/192	194/194	274/298	174/174	101/120	204/204	168/170	204/204
S96	SB-Y16	229/233	202/202	212/224	188/192	194/194	278/298	162/174	99/101	204/204	178/196	240/240

## Sheet: Table S7
Supplementary Table S7. Body size, culture tank, inferred population, and genotype information of individuals with unknown population information
ID	Folk length (cm)	Body weight (g)	Tank	Inferred population	OtsG249	Ots103	OtsG68	Oki1	Oneu13	Omm1058	Oki101	OmyRGT10TUF	OmyRGT39TUF	Omm1333	Omm1384
1	22.6	138.9	A	infNB	233/233	186/202	224/232	188/188	194/202	278/278	174/178	101/101	202/204	164/178	228/240
2	20.2	95.8	A	infSB	225/233	186/186	196/244	192/222	194/218	278/278	162/202	105/120	204/228	168/170	188/230
3	21.3	119.4	D	infNB	225/233	90/202	232/236	188/192	202/202	254/298	176/178	105/110	204/212	178/178	228/228
4	16.2	45.6	A	infSB	225/233	158/158	224/224	192/210	194/218	270/274	162/174	99/105	204/204	166/170	204/204
5	14.1	32	A	infRB	225/233	130/130	244/260	188/222	194/212	278/298	174/202	95/110	204/212	172/178	228/228
6	18.2	72.1	A	infSB	225/233	108/202	196/220	222/222	194/194	298/302	202/202	99/101	204/228	170/188	228/228
7	17.8	70.6	D	infNB	229/233	90/108	196/220	188/192	216/218	258/278	162/174	99/105	204/228	166/188	228/240
8	17	58.6	A	infSB	225/233	90/130	196/244	188/192	194/194	278/298	162/174	101/101	204/228	164/170	204/228
9	22.2	124.9	A	infNB	229/253	90/202	212/220	188/192	194/216	258/278	162/174	105/120	204/204	170/188	204/228
10	16.2	50.3	D	infSB	225/233	146/158	220/220	192/222	194/218	278/298	174/202	101/101	204/204	164/178	204/204
11	20.4	99.7	A	infNB	225/229	90/186	212/224	192/222	216/228	274/278	162/174	99/99	204/204	178/178	204/228
12	20.6	94.4	D	infSB	233/237	202/202	224/244	188/192	194/194	262/278	162/174	101/101	204/212	178/188	204/240
13	20.4	98	A	infNB	233/233	90/90	236/272	188/214	194/194	270/278	174/198	120/120	204/204	168/178	204/204
14	21.5	119.9	D	infNB	233/233	90/202	196/232	192/222	194/202	254/298	162/202	101/110	202/204	178/178	204/228
15	16.6	49.7	D	infNB	233/233	90/130	232/260	192/222	194/218	258/278	174/202	105/120	204/212	164/168	204/240
16	14.9	40.5	D	infNB	217/233	186/198	204/224	188/192	194/218	258/298	178/178	101/105	204/204	164/168	204/204
17	23.3	152.3	D	infSB	225/233	90/186	212/244	192/192	194/194	278/298	162/162	105/120	204/204	164/164	204/240
18	18.4	72.7	A	infRB	225/233	90/90	260/272	188/192	204/216	258/270	174/174	101/105	204/212	168/168	204/228
19	17.2	58.6	A	infNB	233/233	90/186	232/232	192/222	216/218	270/278	178/202	101/105	204/204	168/170	204/204
20	18.2	76.5	A	infNB	229/233	108/110	232/232	192/222	194/194	246/298	162/202	99/101	204/204	168/188	204/204
21	19.4	86.8	A	infSB	225/233	186/202	224/236	192/192	194/202	254/278	162/174	101/105	204/204	166/166	204/204
22	23	147.4	D	infRB	225/253	90/130	232/260	188/188	194/194	270/278	174/174	95/105	204/204	168/178	228/228
23	16.8	54.9	D	infRB	229/229	158/166	232/260	188/214	194/194	298/298	178/202	99/110	204/204	168/172	228/228
24	16.7	58.2	D	infNB	229/233	90/202	244/244	188/192	202/232	254/258	162/174	105/120	204/204	168/188	228/228
25	16	49.5	A	infRB	225/229	166/166	212/232	188/188	194/222	278/298	174/178	95/110	204/204	168/168	204/230
26	17.6	64.2	D	infRB	229/233	198/202	232/232	188/188	212/222	262/298	174/178	110/110	212/212	168/168	204/204
27	16.6	51.2	D	infNB	229/233	158/186	196/232	188/192	194/212	278/278	162/178	105/120	204/228	164/168	228/228
28	21.3	97.7	A	infRB	229/233	198/198	232/244	188/214	216/222	278/298	178/198	110/120	204/204	172/178	204/228
29	17.9	64.4	A	infRB	233/233	90/122	232/244	188/188	212/216	246/270	174/174	99/105	204/228	166/178	228/228
30	25.3	197.1	A	infNB	225/233	130/202	224/260	188/192	216/216	274/278	162/174	99/99	204/204	164/188	204/230
31	15.7	46	D	infNB	217/225	130/202	204/224	188/192	210/218	258/266	162/178	99/105	204/204	168/178	204/204
32	14.3	34.1	D	infSB	233/233	130/202	212/236	192/222	194/194	254/258	162/202	105/105	204/204	164/178	204/232
33	18.6	77.9	A	infSB	229/229	90/202	196/244	192/222	194/194	278/298	162/202	99/105	204/204	178/178	204/228
34	19.4	81.1	A	infSB	229/233	186/202	224/224	188/222	194/210	274/274	174/202	101/120	204/204	164/178	204/232
35	17.2	47	A	infSB	229/229	90/202	224/224	192/192	194/194	270/274	162/178	99/101	204/228	164/178	204/204
36	15.6	44.8	D	infRB	225/229	90/90	244/260	188/192	216/222	254/278	174/178	120/120	204/204	164/168	228/228
37	15.3	41.9	D	infNB	233/233	108/202	196/212	188/188	202/202	254/270	174/174	99/120	204/212	170/188	228/230
38	15.9	47.7	A	infNB	229/245	122/166	224/244	188/192	194/204	254/270	174/178	99/120	204/204	168/188	204/228
39	16.3	49.5	A	infNB	229/233	90/130	220/232	192/222	194/228	278/298	162/202	101/105	204/204	168/178	204/204
40	19.2	82.4	A	infSB	229/229	122/202	224/224	192/222	194/194	274/298	162/202	99/120	204/204	164/164	204/204
41	17.3	59.7	D	infRB	225/233	122/166	204/244	188/188	194/212	246/278	174/178	99/110	204/212	166/168	204/228
42	19	75.5	A	infSB	225/229	90/134	196/232	192/192	194/194	254/254	162/174	99/105	204/228	164/178	204/204
43	17.9	66.8	A	infSB	225/233	90/202	196/244	188/192	194/194	258/278	162/174	120/120	204/204	164/178	228/228
44	16.6	53.4	A	infSB	229/233	130/130	212/244	188/222	194/194	274/278	174/202	120/120	204/204	178/188	204/240
45	17.2	61	A	infSB	225/233	122/130	224/232	192/192	194/202	254/258	162/162	120/120	204/228	170/188	204/228
46	22.7	146.1	D	infNB	225/225	158/186	232/232	192/214	194/194	298/302	174/198	101/120	204/212	168/170	228/240
47	14.7	39.4	D	infNB	229/233	90/130	224/236	214/222	194/212	274/298	198/202	105/105	204/204	164/178	204/204
48	14.9	37.1	A	infSB	229/237	90/202	244/244	192/210	194/216	274/274	174/174	99/105	204/204	164/188	204/228
49	15.7	47.6	A	infSB	225/233	186/202	196/224	192/192	194/202	258/258	162/178	99/120	204/204	170/178	204/228
50	13.7	28.6	D	infNB	217/233	122/202	224/232	188/192	194/216	258/278	174/178	101/105	204/204	164/178	204/204
51	14.9	39.3	A	infSB	229/233	90/202	224/244	192/222	194/194	274/278	162/202	101/120	204/204	178/178	204/204
52	18.5	74.9	D	infSB	233/233	130/178	196/244	188/192	194/202	254/274	162/174	105/120	204/212	164/170	204/240
53	22.2	145.9	D	infNB	225/233	130/166	244/260	188/192	194/218	270/278	162/174	101/120	204/204	166/168	204/230
54	18.4	74.5	A	infSB	229/233	130/146	244/244	188/192	216/218	258/278	162/178	101/101	204/204	164/164	204/240
55	19.2	81.1	A	infRB	229/229	130/158	232/244	188/188	194/194	278/298	174/178	105/105	204/204	168/178	204/228
56	16.4	49.9	D	infNB	233/233	108/130	232/244	188/192	194/212	254/258	162/174	99/105	204/212	168/178	188/228
57	14.3	38.4	A	infRB	229/233	90/122	212/212	222/222	194/212	278/298	202/202	105/110	204/212	164/168	204/228
58	15.2	40.3	A	infSB	233/233	186/202	212/224	192/192	194/218	270/278	162/162	99/120	204/228	178/178	204/240
59	19.6	87.2	A	infSB	233/237	130/202	244/244	188/192	194/216	278/298	162/174	101/120	204/212	164/164	204/204
60	18.5	75.8	D	infSB	225/233	186/186	224/224	192/222	194/210	270/298	162/202	99/105	204/228	164/178	204/204
61	16.5	52.3	D	infNB	229/233	90/130	224/232	192/222	194/212	270/278	174/202	101/101	204/212	164/188	204/204
62	13.7	31.8	D	infNB	225/229	198/202	236/260	188/192	194/194	274/278	174/174	120/120	204/204	178/188	204/204
63	21.3	136.6	A	infSB	233/233	122/186	236/244	192/192	194/218	258/274	162/162	105/120	204/204	164/188	204/228
64	18.1	68.6	A	infNB	225/225	166/186	212/224	192/192	194/194	274/278	174/174	95/105	204/204	164/188	188/204
65	21.9	128.3	A	infNB	229/233	198/202	196/220	188/192	194/194	270/298	162/174	99/120	204/212	172/178	204/240
66	16.3	48.6	A	infRB	229/233	90/158	232/244	192/214	194/216	254/298	178/198	101/110	204/204	168/168	228/228
67	21	108.6	D	infRB	225/225	202/202	244/244	192/214	194/194	278/278	174/202	110/110	204/204	168/188	204/204
68	12.9	25.9	D	infRB	225/233	90/90	212/244	188/222	194/204	270/278	174/174	105/105	212/228	178/188	204/230
69	14.1	34	D	infRB	225/233	122/130	204/212	188/222	194/212	246/298	174/174	105/110	204/204	168/188	204/204
70	20	92.9	A	infNB	225/233	130/202	232/232	192/222	194/202	254/298	162/202	99/110	204/212	168/178	204/228
71	14.8	39.4	D	infRB	229/233	90/90	232/232	188/214	212/218	278/298	174/198	105/105	204/212	168/168	204/204
72	16.3	50.1	A	infNB	233/233	202/202	232/232	188/192	194/202	254/278	174/178	99/101	202/204	164/168	228/228
73	17.3	60.6	D	infSB	229/233	146/158	196/196	188/192	216/218	274/298	162/178	120/120	204/204	168/178	204/228
74	21.7	108.5	A	infSB	229/233	186/186	220/224	192/222	194/194	262/298	162/202	101/120	204/228	164/178	204/240
75	20.9	109.9	A	infNB	225/229	90/108	236/260	188/192	194/204	254/278	162/174	99/101	204/204	166/188	204/230
76	19.4	82.7	A	infRB	229/233	122/130	244/260	188/188	194/212	246/246	178/178	105/120	204/228	168/188	204/228
77	13.5	28.4	D	infRB	225/225	166/198	212/260	188/214	194/194	278/298	174/198	95/101	204/212	168/178	204/204
78	14.1	33	A	infSB	229/233	202/202	224/244	188/192	194/194	262/274	162/174	101/105	204/228	170/178	204/228
79	21.3	111.9	D	infSB	233/233	186/202	224/224	192/192	194/194	274/298	162/174	101/101	204/212	164/178	204/240
80	16.3	52.4	D	infNB	233/233	122/202	204/224	188/222	194/210	254/258	178/202	99/120	204/228	164/164	204/204
81	17.2	58.8	D	infRB	233/233	122/130	232/260	188/192	204/212	298/298	174/178	105/110	204/212	168/168	228/228
82	12.8	25.4	D	infRB	225/225	130/198	212/260	188/188	194/202	258/298	174/174	105/110	204/204	166/188	204/224
83	14.8	39.4	D	infRB	225/233	130/166	232/232	188/188	212/212	278/278	178/178	105/110	204/212	164/168	204/204
84	10.5	11.4	D	infSB	233/233	108/158	220/232	188/192	194/202	254/270	174/174	99/120	204/204	170/170	204/204
85	14.7	37	A	infRB	225/233	90/122	212/232	222/222	212/218	278/298	202/202	105/105	204/228	168/188	204/228
86	15.3	40.4	A	infSB	225/233	108/158	196/232	222/222	194/216	254/278	202/202	99/105	204/204	164/166	188/204
87	16.3	48.1	A	infNB	233/233	130/202	224/232	188/222	194/212	254/270	178/202	101/120	202/204	178/178	228/240
88	16.4	54.3	A	infSB	233/237	90/130	212/244	188/192	194/194	258/298	162/174	99/101	204/212	170/178	228/240
89	17.3	63.3	A	infNB	229/233	90/186	220/272	188/192	194/194	254/270	174/174	105/120	204/204	164/188	204/230
90	19.3	81.5	A	infSB	233/233	122/186	196/244	188/222	194/194	278/298	174/202	99/101	204/204	164/178	204/228
91	13.5	30	D	infNB	225/225	130/130	232/232	192/214	202/210	258/262	162/198	99/105	204/204	168/178	204/204
92	20.9	107.6	D	infRB	225/233	198/198	220/244	214/214	212/216	278/278	174/198	105/110	204/212	178/178	204/228
93	18.4	75.3	A	infNB	229/229	90/202	236/260	188/192	194/194	274/278	162/174	101/120	204/204	178/196	204/224
94	16.5	50.9	D	infSB	225/229	134/202	212/224	192/222	194/216	254/274	162/202	99/105	204/204	166/178	204/228
95	23.9	134.7	A	infNB	229/233	130/202	224/232	188/222	194/194	278/298	178/202	101/105	204/204	178/188	204/204
96	15.3	43.1	D	infSB	225/229	122/130	224/236	192/192	194/202	298/298	162/174	99/105	204/204	164/164	188/204
97	15	38.5	D	infNB	229/233	166/186	212/224	188/192	194/194	258/278	162/174	101/120	204/204	168/178	204/204
98	19.5	86.7	D	infSB	225/233	90/130	212/236	188/192	194/194	270/278	174/174	101/105	204/212	164/170	204/204
99	15.8	46.5	D	infRB	225/225	90/130	220/260	214/222	194/204	270/278	198/202	105/110	202/204	178/178	204/204
100	17.5	59	D	infSB	229/233	186/202	224/272	192/192	194/194	270/274	162/174	101/105	204/204	178/178	204/240
101	16.9	53.5	A	infRB	225/225	130/130	232/260	188/222	194/212	246/278	178/202	110/120	212/212	172/188	204/228
102	17.6	64.1	A	infSB	225/233	90/130	220/232	192/192	194/194	278/278	162/174	105/120	204/204	164/178	204/228
103	18.6	73.9	D	infSB	233/237	202/202	224/232	188/192	194/216	262/274	162/174	101/105	202/204	178/188	204/240
104	16.8	52.1	A	infNB	225/233	202/202	244/244	188/188	194/212	254/278	162/178	110/120	204/204	164/188	204/228
105	19	78.8	A	infRB	225/229	130/198	220/232	188/214	194/222	270/278	174/198	110/110	204/204	168/178	204/204
106	19.7	91.9	A	infSB	233/233	146/186	232/244	192/222	194/218	298/298	162/202	101/120	204/228	168/170	204/204
107	12.8	25.4	A	infSB	233/233	122/202	220/224	192/222	194/194	274/274	174/202	105/120	212/228	164/164	228/240
108	15	39	A	infRB	233/245	122/166	212/232	188/188	194/194	258/278	174/174	101/105	204/204	168/188	204/230
109	16.8	53.4	A	infSB	225/233	90/202	220/224	188/192	194/194	278/298	162/174	101/105	202/204	164/178	204/240
110	13.2	26	D	infSB	233/233	130/146	232/244	222/222	194/218	270/298	202/202	101/120	204/228	168/178	204/204
111	14.1	33	A	infNB	233/245	166/202	212/212	192/214	194/204	254/298	174/198	99/120	204/204	168/170	202/204
112	12.6	24.1	D	infRB	229/233	130/158	204/244	188/222	212/228	262/278	178/202	99/110	204/204	166/188	204/230
113	12.1	20.2	A	infNB	229/233	130/166	244/260	192/214	194/204	254/274	174/198	105/120	204/204	168/178	202/228
114	12.3	21.2	D	infRB	225/245	90/166	212/212	188/222	194/212	278/278	174/202	110/120	204/212	168/178	204/204
115	13.4	26.8	A	infRB	225/233	90/198	232/244	188/214	212/228	270/278	174/198	99/120	204/212	172/188	230/230
116	17.3	57.6	A	infSB	229/233	130/202	224/224	188/192	194/194	298/298	162/174	101/105	204/204	164/196	204/240
117	11.8	19.5	D	infSB	225/229	90/130	224/232	192/192	194/202	254/258	162/174	105/105	204/212	164/178	188/204
118	12.6	21.9	D	infSB	225/233	130/202	224/244	192/192	194/194	254/274	162/174	99/101	204/228	164/178	240/240
119	14.7	35.3	D	infSB	229/233	90/186	244/260	222/222	194/216	270/298	202/202	101/101	204/204	164/196	204/240
120	13.6	28.8	A	infRB	225/229	166/202	204/212	188/188	212/222	258/298	174/174	105/120	204/204	168/168	204/228
121	13.7	29.3	D	infSB	225/233	130/134	232/260	188/192	194/194	274/278	162/174	99/120	204/204	164/178	240/240
122	13.3	26.6	D	infSB	225/225	122/186	224/244	222/222	194/218	254/266	174/174	99/101	204/204	166/178	204/232
123	14.8	37.2	D	infSB	233/233	186/186	224/224	192/192	194/194	270/298	162/162	120/120	204/204	164/170	204/204
124	12.8	25.4	A	infSB	225/229	90/202	196/232	188/192	194/218	254/274	162/174	99/101	204/228	178/178	204/228
125	14.3	34	D	infNB	225/225	90/198	260/260	188/222	194/218	278/278	174/202	99/120	204/204	164/188	204/232
126	14.7	35.5	A	infNB	225/233	166/202	196/232	188/192	194/218	274/278	162/178	99/105	204/212	168/168	204/240
127	11	16	D	infSB	229/233	90/202	236/236	192/222	194/194	254/278	162/202	105/105	204/204	164/164	228/240
128	16.2	48.1	A	infSB	225/233	108/158	232/244	188/222	194/194	254/258	174/202	105/105	212/228	164/188	188/204
129	14.2	33.2	D	infSB	229/233	186/202	236/244	210/222	194/194	274/278	174/202	105/105	204/212	164/188	204/230
130	12.1	20.7	A	infNB	229/233	166/202	212/232	192/192	216/218	258/278	162/174	95/101	204/204	168/170	204/204
131	15.8	47.2	A	infNB	233/253	110/130	236/260	188/192	194/194	278/298	174/174	105/120	204/204	166/168	204/224
132	13	25.3	A	infSB	225/229	90/202	196/232	188/192	194/218	254/298	162/174	99/101	204/228	164/170	204/204
133	14.8	40.5	D	infSB	225/225	158/202	212/224	192/192	194/194	254/270	162/174	99/99	204/204	166/178	204/204
134	14.8	38.8	D	infNB	229/233	186/202	212/232	188/192	202/204	258/298	162/178	99/101	204/204	170/196	204/224
135	13.4	26.9	A	infNB	229/229	130/186	212/244	192/222	194/194	278/278	174/174	101/120	204/212	164/188	204/230
136	14.2	32.4	A	infSB	229/233	186/202	212/232	188/188	194/194	258/274	174/174	99/105	204/204	164/188	204/204
137	13.4	31.5	A	infRB	225/225	166/202	212/244	188/222	216/218	278/298	174/202	120/120	204/204	168/188	204/204
138	11.5	16.7	D	infRB	229/233	90/186	244/244	188/188	204/232	258/302	162/174	101/105	204/212	178/188	228/228
139	13.6	28.9	D	infNB	217/225	90/198	204/212	188/192	194/194	258/258	162/178	120/120	204/228	164/170	204/228
140	18.2	68.1	D	infNB	233/233	130/186	232/232	188/192	202/212	262/298	162/174	99/99	204/228	168/170	228/240
141	16.2	47.4	D	infNB	225/233	166/202	224/232	188/192	194/218	258/278	162/178	101/120	204/204	164/188	204/204
142	12.5	21.7	D	infRB	225/225	122/130	220/232	214/222	194/204	278/278	198/202	95/101	204/204	168/178	204/230
143	10.3	10.6	D	infRB	225/225	90/198	204/260	188/192	194/222	278/278	174/174	120/120	204/204	164/188	204/228
144	13.6	29.7	D	infSB	225/233	90/186	196/232	188/192	194/194	258/278	162/174	99/99	204/204	164/170	204/240
145	13.3	26.2	D	infRB	229/237	90/130	260/260	192/192	194/202	278/298	174/174	105/120	204/204	166/188	204/228
146	13.6	28.8	A	infSB	233/233	186/186	224/244	188/192	194/194	270/274	162/174	101/101	204/204	164/170	204/228
147	14.6	37.2	D	infSB	233/233	186/202	232/244	192/222	194/216	262/278	162/202	99/105	204/204	164/178	204/240
148	14.6	34	D	infSB	225/233	158/186	224/224	188/192	194/194	270/274	174/174	99/120	204/204	164/170	204/204
149	15.2	37.6	A	infRB	233/233	130/202	204/260	188/188	212/212	298/298	174/178	99/105	204/212	168/188	204/230
150	13.6	28.3	A	infSB	225/233	130/202	224/232	192/192	194/194	254/298	162/162	101/101	204/204	164/164	230/240
151	12.7	25.1	D	infRB	225/229	90/166	244/260	188/192	194/202	258/278	174/178	105/120	204/212	168/178	228/228
152	14.5	37.4	A	infNB	225/233	122/166	212/224	188/210	194/218	258/278	162/174	99/120	204/204	170/188	204/204
153	12.2	21.3	A	infSB	229/233	106/186	196/236	192/192	194/216	274/298	162/174	99/120	228/228	164/166	204/228
154	12.4	22.7	A	infSB	229/233	134/202	224/244	192/222	194/194	254/298	174/202	101/105	204/212	164/178	188/204
155	16.3	49.6	D	infNB	229/233	110/130	224/232	192/222	194/218	278/278	174/202	105/110	204/212	164/188	204/204
156	13.4	28.2	D	infRB	225/225	90/130	232/232	222/222	212/216	266/278	202/202	99/120	204/212	168/178	228/228
157	14	32.5	D	infSB	225/229	130/202	224/244	188/192	194/216	278/298	162/174	101/120	204/204	164/188	204/204
158	21.7	119.3	D	infNB	229/233	122/202	232/244	188/192	216/232	258/298	162/174	99/105	204/212	172/188	228/228
159	13.9	30.6	A	infRB	229/245	90/166	212/244	192/214	194/202	278/278	174/198	105/120	204/204	166/168	204/228
160	13.2	26.2	D	infNB	229/229	130/130	232/232	188/192	194/194	254/274	178/202	101/101	204/228	168/188	204/240
161	14.2	31.2	A	infRB	225/233	90/202	232/260	188/222	194/222	266/278	178/202	110/120	204/212	168/168	204/228
162	10.4	11.9	D	infRB	225/229	130/130	244/272	188/214	228/232	258/278	178/198	101/105	204/212	166/186	204/204
163	13.7	32.9	A	infSB	229/237	186/202	196/232	188/192	194/194	278/298	174/174	99/120	204/204	164/188	204/240
164	12.8	23.7	D	infRB	217/229	122/198	212/260	188/188	194/222	246/258	174/174	101/120	204/204	166/188	204/204
165	15.2	38.5	D	infSB	225/233	90/202	224/232	192/192	194/194	254/298	162/162	99/101	204/228	164/178	204/204
166	15.7	45.5	A	infNB	229/233	130/130	224/244	188/222	194/204	254/298	174/202	105/105	204/204	168/168	204/228
167	13.5	29.1	D	infRB	229/233	90/166	212/260	188/214	194/194	270/270	174/198	105/110	204/204	168/168	228/230
168	13.7	28.1	A	infRB	225/225	90/90	260/272	188/188	194/204	278/278	174/174	105/120	204/204	188/196	204/224
169	14.4	34.5	D	infNB	233/233	130/202	204/236	188/192	202/212	254/298	176/178	105/120	204/204	164/168	228/228
170	14.9	37.3	A	infNB	225/233	130/202	220/260	188/188	194/218	274/278	174/174	95/105	204/204	164/168	204/204
171	12.2	21.2	D	infRB	233/253	90/130	232/232	188/188	194/204	278/278	174/174	95/105	204/228	168/178	204/228
172	13.4	26.6	D	infNB	225/233	90/130	236/260	192/192	202/216	258/278	162/174	105/105	204/212	166/188	228/228
173	16.2	57.2	A	infSB	233/233	158/186	236/272	192/222	194/210	274/298	174/202	105/105	204/204	164/196	188/228
174	18.4	70.9	D	infNB	225/229	90/122	224/232	192/222	194/218	254/278	162/202	105/105	204/212	164/168	204/204
175	15.3	42.6	A	infSB	225/225	130/202	196/232	188/192	194/194	254/274	162/174	99/99	204/228	178/178	228/228
176	17.1	57.5	A	infSB	233/237	186/202	232/232	192/222	194/194	254/278	174/202	101/120	204/228	164/164	204/204
177	18.7	74	A	infNB	233/233	166/202	236/244	188/192	194/194	258/266	162/174	105/120	204/212	168/188	204/228
178	13.6	28	A	infNB	225/233	166/186	212/236	188/222	194/216	274/278	174/202	95/101	204/204	164/168	204/204
179	14.3	34.1	A	infRB	225/233	130/198	232/260	188/214	204/212	270/298	174/178	99/105	202/212	168/178	204/228
180	14.2	34.1	D	infNB	225/229	130/130	212/212	188/192	202/218	254/278	162/174	101/120	204/212	166/188	204/230
181	12.7	25.1	D	infRB	225/229	90/166	220/232	188/214	194/212	278/278	174/198	101/105	204/204	178/188	204/228
182	13.4	28.1	D	infRB	225/225	90/90	244/260	214/214	216/228	278/278	174/198	105/120	204/212	168/178	204/228
183	13.3	26.8	D	infSB	225/233	130/186	224/224	192/192	194/194	270/270	162/174	99/101	204/228	178/178	204/240
184	14.7	37.7	D	infSB	229/233	90/122	196/196	192/222	194/216	266/298	174/202	99/99	204/204	188/188	204/224
185	14.5	37.2	D	infRB	233/253	130/190	212/272	192/214	228/232	258/266	174/198	105/105	204/204	168/196	228/230
186	12.7	23.6	D	infRB	225/229	90/186	232/272	188/192	202/212	258/266	174/174	110/110	204/212	168/178	204/228
187	13.6	29.5	D	infRB	225/233	90/130	204/232	188/188	194/202	262/278	178/178	105/110	204/204	166/188	228/230
188	12.2	21	D	infRB	225/229	198/202	212/212	188/222	212/212	278/278	174/202	99/105	204/228	166/168	204/228
189	11	13.6	D	infRB	225/233	90/90	260/272	188/214	194/194	278/278	162/198	101/105	204/212	178/186	204/230
190	16.1	47.3	A	infNB	233/233	90/186	236/244	188/188	194/216	278/278	174/174	101/105	204/204	168/188	228/240
191	12.3	22.3	A	infNB	233/245	202/202	196/212	188/192	194/194	254/298	162/174	99/120	204/204	170/188	188/204
192	14.3	33.5	D	infSB	229/229	130/186	224/260	188/192	194/194	274/278	162/174	120/120	204/204	164/178	188/240
193	13.2	26.2	D	infNB	225/237	134/158	212/236	188/192	194/216	258/278	162/174	99/101	204/212	188/188	204/228
194	13.1	24.5	D	infRB	225/229	90/186	260/272	188/188	202/212	258/278	174/178	105/110	204/204	178/188	204/230
195	13.2	28.4	A	infRB	229/253	166/202	232/232	188/214	218/228	278/278	178/198	105/120	204/204	168/172	204/204
196	15.3	41.3	A	infSB	229/233	130/186	236/244	188/192	216/216	274/298	174/174	99/99	204/204	178/178	204/228
197	13.8	29.9	D	infRB	229/233	166/202	232/244	188/188	194/218	258/278	178/178	105/120	204/204	168/188	204/228
198	11.4	17.6	D	infSB	233/233	106/130	232/272	222/222	194/194	254/298	202/202	101/120	204/212	164/188	204/230
199	15.1	41.5	A	infRB	233/233	90/186	232/272	188/188	202/204	258/270	174/174	110/120	204/212	168/178	204/228
200	16.2	54.6	D	infRB	225/229	130/166	220/260	188/214	194/222	270/298	178/198	95/101	204/204	172/178	204/228
201	14.7	37	A	infSB	233/233	130/202	232/244	188/192	194/194	258/298	162/178	99/101	204/228	164/170	204/204
202	14.7	38.8	A	infSB	225/233	202/202	212/244	188/192	194/194	258/274	162/174	101/105	204/204	164/164	204/204
203	17.2	65.4	D	infRB	225/229	202/202	232/244	188/188	194/212	246/278	178/178	101/120	204/212	164/168	204/228
204	13.1	26.6	A	infSB	229/233	90/122	196/244	188/192	194/194	258/278	162/174	101/105	204/204	178/178	204/204
205	15	39.9	D	infSB	225/229	130/186	224/236	192/192	202/210	274/298	162/174	101/105	204/204	164/164	188/240
206	14.3	33.9	D	infRB	225/233	90/198	232/244	188/188	218/222	254/258	178/178	110/120	204/204	164/168	204/228
207	13.8	28.7	A	infNB	225/233	90/202	232/244	188/188	194/212	258/278	162/178	105/110	204/228	178/188	204/228
208	15.9	49.5	D	infRB	229/233	158/198	204/232	188/192	194/212	258/298	174/178	99/110	204/204	168/178	204/228
209	14.4	34.8	D	infRB	225/233	90/90	232/272	188/192	204/216	270/270	174/174	101/105	212/228	168/188	204/228
210	15.7	46.8	D	infSB	229/233	122/202	224/224	192/192	194/194	258/298	162/162	99/105	204/228	164/178	204/204
211	15.6	44.9	D	infNB	233/253	90/202	212/224	188/192	194/216	278/278	174/174	99/105	204/204	168/178	204/232
212	13.7	30	D	infRB	225/233	90/130	232/244	188/214	212/216	278/298	174/198	101/110	212/212	178/186	204/204
213	13.3	27.3	A	infNB	233/245	90/166	236/244	188/192	194/194	278/278	162/174	99/110	204/204	168/178	204/204
214	22.4	130.4	A	infNB	225/233	166/202	224/244	188/222	194/212	274/278	178/202	101/105	204/204	164/168	204/204
215	15.3	41.7	A	infRB	225/229	158/186	232/232	188/214	194/212	270/278	174/198	105/105	204/228	168/178	204/228
216	13	23.4	D	infRB	225/225	90/90	260/272	188/222	202/204	270/270	174/178	105/105	204/204	166/188	230/230
217	13	23.8	A	infSB	225/233	130/186	224/224	192/192	194/194	254/274	162/174	101/105	204/212	178/178	188/204
218	14.6	36.5	D	infNB	225/233	186/202	232/232	192/222	194/218	278/298	174/202	101/105	204/204	168/178	204/230
219	11.3	16	A	infRB	217/245	90/198	232/244	214/222	194/212	278/278	198/202	105/105	204/204	166/188	204/204
220	14.1	31.1	A	infSB	225/233	130/158	236/236	192/222	194/194	278/298	162/202	101/105	204/204	164/178	228/228
221	13.3	26.7	D	infSB	229/233	158/186	212/244	192/192	194/194	258/262	162/162	99/105	204/212	164/178	240/240
222	13.3	28	D	infSB	225/233	186/202	212/232	192/192	194/194	298/298	162/162	99/101	204/204	164/196	204/240
223	13.4	30.3	D	infNB	225/233	130/198	224/232	192/222	194/212	254/270	178/202	101/101	202/204	164/168	204/228
224	11.7	16.2	D	infSB	233/233	130/202	224/260	192/192	194/210	270/298	162/174	101/120	204/204	164/164	188/204
225	14.6	34.2	D	infSB	229/233	134/186	224/244	188/192	194/194	262/274	174/174	101/105	204/212	164/178	228/240
226	13.8	29.9	D	infRB	225/233	110/130	232/232	188/188	194/194	278/278	174/174	95/120	204/212	166/188	204/224
227	16.7	57.4	D	infRB	225/225	90/130	232/272	188/214	194/212	270/278	174/198	110/120	204/204	168/178	204/228
228	17.8	66	A	infNB	225/233	134/186	232/244	188/222	204/216	274/298	174/202	101/101	204/204	164/164	230/240
229	14.3	35.5	A	infNB	217/229	186/198	224/260	188/188	194/218	258/278	174/178	99/105	204/228	164/178	204/228
230	14.4	35	A	infRB	229/229	166/166	220/232	188/222	194/194	278/278	174/202	105/105	204/204	168/168	204/228
231	13.8	30	D	infSB	217/225	106/122	224/236	192/192	194/194	258/298	174/174	99/120	204/228	164/188	204/204
232	18.6	74.4	D	infRB	225/229	166/198	212/232	188/188	194/222	270/278	178/178	95/110	204/204	168/178	204/228
233	15.8	47.3	A	infNB	229/233	130/166	232/244	192/214	194/218	258/278	162/198	99/110	204/204	166/188	204/204
234	13.1	28.5	D	infRB	217/233	122/166	204/232	188/188	204/222	246/298	174/174	105/110	212/228	166/168	204/204
235	15.7	44.7	A	infRB	225/229	90/90	212/272	188/188	194/228	270/278	174/174	99/105	204/212	166/168	202/230
236	14.9	38.4	D	infSB	229/233	122/186	196/224	192/192	194/194	274/298	162/174	105/120	204/204	178/178	188/240
237	14.9	37.8	D	infRB	225/233	198/202	232/232	188/188	1	278/298	174/178	95/110	212/212	172/188	204/230
238	15.3	42.9	D	infSB	229/229	122/186	224/244	192/192	194/194	262/298	174/174	105/120	204/204	178/178	188/204
239	15.8	46	A	infNB	229/229	130/186	244/244	188/188	204/216	254/258	162/174	110/120	204/204	188/188	204/228
240	14.4	35	A	infNB	225/233	130/166	224/244	188/188	202/210	262/298	174/178	105/110	204/212	164/168	228/228
241	17.6	68.4	A	infNB	225/229	166/186	212/244	192/192	194/218	270/278	162/174	95/99	204/204	164/188	204/228
242	14.4	37	A	infSB	225/233	186/202	212/232	188/188	194/194	274/298	174/174	99/105	204/204	164/178	204/228
243	13.5	26.7	D	infRB	217/229	122/198	232/244	188/188	194/222	278/278	174/178	95/105	204/212	168/172	204/228
244	13.1	25.9	A	infNB	225/253	90/186	236/260	188/192	202/218	278/298	162/174	120/120	204/204	164/168	204/204
245	13.3	27.4	A	infSB	229/233	130/158	236/244	192/222	194/194	270/278	174/174	99/101	204/228	164/164	204/240
246	13.4	29.8	A	infNB	225/245	166/202	212/236	188/214	202/218	278/298	174/202	101/120	204/204	164/196	228/228
247	17.1	58.1	A	infSB	233/233	186/202	220/224	192/222	202/212	298/298	176/202	105/120	204/204	164/170	228/240
248	12.6	23.7	D	infSB	225/233	90/130	236/236	188/192	194/194	278/298	162/174	101/105	204/204	164/164	188/228
249	12.8	23.7	A	infRB	229/233	130/166	212/232	188/188	194/202	258/298	178/178	99/110	204/204	178/188	204/230
250	14.6	38.3	A	infRB	229/229	130/202	212/244	188/188	204/218	254/278	162/178	110/120	204/204	168/178	204/204
251	12.7	23.9	D	infRB	225/237	90/90	212/244	188/192	194/202	278/278	174/174	95/101	204/212	168/168	202/228
252	14.8	38.3	A	infRB	225/225	90/122	212/260	222/222	204/218	246/278	174/174	105/105	204/212	178/188	228/230
253	12.2	20.7	A	infRB	229/233	130/166	212/260	188/192	1	258/278	174/174	105/120	204/228	168/168	204/204
254	12.8	24.8	A	infNB	233/233	110/130	232/236	192/192	194/194	262/278	174/178	105/110	212/212	168/188	204/230
255	13.5	29.5	A	infRB	233/233	90/202	232/232	188/222	212/212	262/298	178/202	110/110	204/212	168/168	204/228
256	19.1	83.3	A	infSB	229/233	130/202	224/232	192/192	194/194	274/274	162/162	99/99	204/204	164/164	204/240
257	16.3	51.5	A	infSB	229/233	130/130	224/244	188/192	194/194	278/298	174/174	101/120	204/204	164/178	204/204
258	12.4	22.5	A	infSB	233/233	130/146	236/236	188/222	202/218	270/298	178/202	101/120	204/204	164/164	204/204
259	15.7	48.7	A	infRB	225/225	90/122	244/260	188/222	194/204	246/278	174/202	99/99	204/204	178/188	228/228
260	19.5	87.9	A	infSB	229/233	122/202	224/244	192/192	194/218	274/278	162/174	105/105	204/204	178/178	204/240
261	11.4	15.9	A	infRB	225/229	166/198	204/212	188/188	194/204	278/278	174/174	99/110	204/204	168/188	202/204
262	21.7	118.5	D	infRB	225/233	186/202	244/244	188/214	194/222	258/278	178/202	105/110	204/204	172/188	228/230
263	15.6	42.6	D	infRB	229/233	90/130	232/244	192/192	194/216	262/278	174/178	101/110	204/204	168/188	228/230
264	12.9	24.2	A	infRB	225/253	202/202	212/232	188/188	194/228	278/298	174/178	105/105	204/204	172/188	204/204
265	13.3	25	D	infSB	229/233	90/158	196/244	192/222	194/194	278/278	174/202	99/101	204/204	164/170	204/240
266	14.7	36.3	D	infRB	225/225	158/166	212/244	192/222	194/194	278/298	174/202	105/120	204/204	168/188	204/230
267	12.7	21.8	D	infNB	233/253	90/90	236/260	188/192	194/228	258/278	174/174	99/120	204/228	164/188	188/228
268	16.8	59.5	D	infSB	233/237	106/202	220/244	188/192	194/202	254/278	162/174	99/120	204/212	164/170	204/204
269	14.6	35.7	A	infSB	233/233	90/158	232/236	192/192	194/194	270/274	162/174	101/120	204/228	166/178	204/204
270	12.7	24.8	D	infNB	229/233	122/186	244/260	188/192	194/204	258/270	162/174	105/110	204/204	168/188	204/204
271	22.4	130.1	A	infNB	229/233	90/202	244/260	188/210	194/194	278/298	174/178	101/120	204/204	170/196	224/240
272	13.3	26.2	D	infSB	229/233	158/186	220/236	192/222	194/210	254/298	162/202	105/105	204/204	164/164	228/240
273	13.3	27.2	D	infNB	225/229	106/202	236/244	192/214	194/194	254/298	174/198	99/120	204/228	166/168	202/204
274	22.8	137.7	A	infNB	225/233	90/90	244/260	222/222	194/204	254/298	202/202	99/105	204/212	164/168	228/232
275	16.6	55.2	D	infSB	229/229	158/202	244/244	222/222	194/218	274/298	174/202	99/101	204/204	178/178	228/230
276	13.2	25.7	A	infSB	229/229	134/158	244/244	222/222	194/210	274/298	202/202	101/105	204/204	164/178	228/240
277	16.5	53.5	D	infNB	229/233	166/186	212/260	192/192	194/194	270/278	162/174	99/120	204/204	168/196	204/240
278	14.7	37.4	A	infSB	229/233	130/158	196/224	192/222	202/216	262/298	174/202	101/101	204/204	164/164	188/240
279	13.3	27	D	infRB	225/233	90/130	204/232	188/222	212/212	278/298	178/202	99/110	204/212	168/188	228/230
280	14.7	36.6	D	infRB	233/233	90/122	212/244	188/222	212/212	246/278	178/202	105/110	204/212	166/168	204/228
281	18.6	74.3	A	infRB	225/229	122/166	244/260	188/188	194/218	246/278	174/178	110/120	204/212	168/188	204/228
282	13.6	27.2	A	infSB	233/237	90/186	196/224	192/210	194/194	262/274	162/174	105/120	204/212	178/188	204/240
283	15.7	44	D	infNB	233/233	110/202	236/260	188/210	194/194	258/270	174/178	95/101	204/212	164/168	204/204
284	13.7	29.2	A	infSB	229/233	90/130	232/244	188/192	194/194	258/274	162/178	99/101	204/204	164/196	224/240
285	14.4	34.7	A	infRB	225/233	90/202	232/260	188/222	204/204	270/298	174/174	99/105	204/212	178/178	228/228
286	15.4	48	D	infRB	225/229	90/166	220/260	188/222	218/228	278/278	174/202	99/101	204/212	168/178	202/228
287	14.6	35.4	A	infNB	225/233	158/202	236/244	188/214	194/212	278/298	174/198	101/105	204/212	168/188	228/240
288	11.7	19.1	A	infSB	225/233	186/186	212/244	188/192	194/194	298/298	162/174	101/105	204/204	164/164	204/204
289	17.7	68.6	D	infSB	225/233	122/202	212/236	192/192	194/202	254/258	162/174	99/101	204/204	164/196	204/240
290	15.1	39.2	A	infRB	225/229	158/198	260/260	222/222	204/222	270/278	174/202	105/120	212/212	164/178	204/228
291	12.7	24	D	infSB	233/233	130/186	232/232	188/192	194/194	258/298	174/178	99/101	228/228	168/170	204/240
292	18.7	72	A	infNB	229/233	166/202	244/244	188/192	194/194	270/298	162/174	99/105	204/204	172/196	204/240
293	14.7	35.5	D	infSB	229/237	90/202	244/244	188/192	194/194	262/274	162/174	99/105	204/204	178/188	228/240
294	14.2	34.5	D	infSB	229/233	90/130	236/236	188/192	194/202	278/298	174/174	101/105	204/204	164/164	188/240
295	17.4	60.2	E	infSB	229/233	130/202	224/244	192/192	194/216	274/278	162/174	99/101	204/204	164/164	204/228
296	18.7	77.1	E	infNB	233/233	130/198	196/232	192/222	194/212	254/298	162/202	101/120	202/204	178/178	204/228
297	15.7	47.9	E	infNB	233/233	90/186	224/272	214/222	194/194	298/298	198/202	105/105	204/204	164/178	204/228
298	15.3	41.6	E	infSB	233/233	186/202	224/272	192/192	194/194	258/298	162/174	101/105	204/204	188/196	204/240
299	14.3	33.5	B	infNB	229/229	146/186	232/260	188/192	194/218	258/274	174/178	101/120	204/204	164/168	204/204
300	16.8	56.1	B	infNB	225/229	130/202	260/272	188/222	194/194	258/278	174/202	105/120	204/204	164/188	204/228
301	20.6	106.5	B	infNB	217/225	90/198	196/204	188/222	194/218	258/258	178/202	105/120	204/204	188/188	188/204
302	17.2	63.2	E	infSB	225/233	90/202	224/244	192/192	194/216	254/258	162/162	101/105	204/204	178/196	204/240
303	13.4	26.2	B	infRB	245/253	130/198	232/232	188/192	194/212	278/278	174/178	105/105	204/204	172/188	204/230
304	12.5	20.8	E	infRB	225/225	90/130	244/272	188/214	202/216	258/270	174/198	101/120	204/212	166/186	228/228
305	19.3	84.7	E	infSB	225/233	122/186	224/272	192/222	194/194	274/298	162/202	99/105	204/204	164/178	204/228
306	16.5	55.7	E	infRB	233/233	90/198	232/260	214/222	212/212	278/298	198/202	110/120	212/212	168/178	228/228
307	18.4	70.3	E	infNB	225/225	90/130	244/272	188/192	194/212	254/270	174/178	105/120	204/212	166/178	188/230
308	13.6	30.8	B	infSB	225/229	90/202	224/224	192/192	194/202	254/298	162/162	99/105	204/204	178/178	204/228
309	19.6	91.6	B	infSB	225/233	186/202	224/224	192/192	194/202	254/262	162/174	99/99	204/204	164/166	204/204
310	25.2	190.1	E	infSB	229/233	122/134	224/244	192/210	194/216	254/298	162/198	101/105	204/228	164/178	204/230
311	17.8	66.4	E	infSB	233/233	90/202	224/236	192/192	194/194	274/278	162/162	101/120	204/204	164/164	240/240
312	13.1	26.5	E	infRB	225/233	90/130	232/232	188/188	194/204	278/298	174/174	105/105	204/212	168/178	204/228
313	13.9	31.5	B	infSB	233/233	108/130	224/236	192/192	194/194	274/298	162/162	101/101	204/228	164/170	204/204
314	15	42.4	E	infSB	233/233	130/130	232/236	192/222	194/216	254/274	162/202	99/105	204/228	168/188	204/228
315	17.1	57.5	B	infRB	225/233	158/166	232/244	188/214	194/194	278/298	178/202	110/110	204/204	168/188	228/230
316	15.9	49.2	E	infSB	233/237	108/202	196/244	188/188	194/202	270/274	174/174	99/105	204/212	164/170	204/204
317	14.2	34.8	B	infNB	225/229	202/202	244/260	188/192	194/202	274/278	162/178	105/110	212/228	164/168	204/228
318	19.1	82.9	E	infRB	225/233	122/130	220/260	188/188	204/212	246/278	174/178	101/105	204/212	166/168	204/230
319	11.8	20.6	B	infRB	225/229	90/130	232/260	188/192	212/216	278/278	174/178	105/120	204/204	178/188	204/230
320	11.9	19.1	E	infNB	217/233	130/198	204/272	188/192	194/218	254/258	162/178	120/120	212/228	188/188	204/230
321	15.6	45.8	B	infRB	225/233	130/130	220/232	188/222	194/212	270/278	178/202	110/110	204/212	168/168	228/230
322	13.7	30	B	infNB	229/233	90/186	232/244	188/192	194/204	258/298	162/174	99/120	204/228	166/170	230/240
323	13.4	27.5	E	infNB	229/233	130/166	232/260	188/222	194/218	274/278	178/202	105/105	204/212	164/168	204/204
324	21.3	111.1	B	infNB	229/233	130/186	224/232	222/222	194/212	262/270	202/202	99/105	204/212	164/188	204/204
325	15.7	47	E	infRB	225/233	90/130	212/232	188/214	204/204	278/278	178/198	105/110	204/212	168/178	204/230
326	16.7	53.2	E	infSB	217/229	122/186	224/244	188/192	194/194	258/274	174/178	105/105	204/228	164/178	204/240
327	16.8	53.3	B	infRB	225/229	166/198	204/220	188/188	194/222	278/278	178/178	110/120	204/204	168/172	204/230
328	20.2	96.2	B	infSB	225/229	130/134	224/236	188/192	194/210	274/278	162/174	101/105	204/204	164/178	204/228
329	13.7	30.1	E	infRB	225/233	90/202	212/244	188/222	194/212	254/266	178/202	120/120	204/212	168/168	204/204
330	17.3	62.5	B	infNB	225/233	130/202	232/236	188/192	194/204	254/278	162/178	105/120	204/204	166/166	204/230
331	13.2	25	E	infRB	225/233	202/202	212/212	214/222	194/212	266/298	198/202	105/120	204/228	168/172	204/228
332	15.1	40.5	B	infSB	233/233	186/202	212/224	188/192	194/194	258/298	174/178	99/101	204/204	170/196	204/240
333	13.6	29.9	B	infSB	233/233	130/186	224/244	188/192	194/194	274/298	162/174	99/105	204/204	164/188	188/204
334	22.5	133.2	B	infNB	225/233	130/186	224/232	192/214	194/212	278/278	162/198	99/110	204/228	168/178	204/228
335	13.9	32.5	B	infSB	225/225	186/202	224/224	192/192	194/194	258/258	162/162	99/120	204/204	170/170	204/228
336	17.3	64.5	E	infRB	225/233	202/202	232/260	188/192	194/202	266/278	174/174	110/120	204/204	168/188	204/204
337	12.3	22	E	infRB	233/245	90/106	232/244	214/222	194/194	278/278	198/202	110/120	204/212	168/188	204/230
338	13.2	24.1	E	infSB	229/229	130/134	220/224	192/222	194/194	274/274	176/202	101/101	204/204	164/164	188/204
339	16.8	55.1	E	infNB	225/233	130/198	204/232	188/192	194/194	258/298	162/178	101/120	204/204	170/188	204/228
340	18.8	77.8	B	infNB	233/233	130/186	196/232	188/192	194/202	270/278	174/174	105/120	204/204	164/188	228/230
341	9.8	10.3	E	infSB	233/233	186/202	224/244	188/222	194/216	274/298	174/202	101/101	204/204	164/196	204/240
342	20.3	93.5	E	infSB	233/233	186/202	224/224	192/192	194/194	274/298	162/162	101/105	204/212	178/178	204/240
343	16.5	50.1	B	infNB	233/233	90/122	224/260	188/210	194/216	254/266	162/174	99/105	204/204	166/170	204/228
344	12.1	21.9	E	infRB	225/229	198/202	204/244	188/192	202/222	254/258	174/178	110/110	204/204	168/178	204/204
345	21	106	E	infSB	229/229	134/202	224/244	188/222	216/216	254/274	174/202	101/105	204/204	164/188	204/228
346	17.1	60.3	E	infNB	225/233	130/134	232/236	188/222	194/202	270/278	178/202	101/105	204/204	164/188	204/240
347	15	38.3	E	infNB	225/233	122/202	244/272	188/222	194/212	298/298	178/202	105/110	212/228	164/178	204/228
348	14.5	33.5	B	infSB	233/233	186/186	224/236	192/192	194/194	298/298	162/176	101/101	204/228	164/170	204/240
349	12.7	24.5	B	infSB	233/233	106/130	224/236	192/222	194/194	258/278	162/202	99/120	204/204	164/170	204/232
350	13.1	27.1	B	infRB	229/233	130/166	212/232	188/214	194/216	270/278	174/198	95/99	204/204	168/178	202/204
351	13.2	26.1	B	infSB	225/233	158/202	224/236	192/192	194/194	270/274	174/174	99/105	204/228	164/178	204/240
352	13.8	31	E	infNB	233/233	186/202	204/220	188/192	194/194	258/298	174/178	105/105	204/204	164/188	228/228
353	15.4	45	B	infRB	225/233	90/202	244/244	188/188	194/216	254/278	162/178	110/120	204/228	168/168	204/204
354	15	38.1	B	infRB	225/225	90/122	212/244	188/222	218/222	278/278	174/178	105/110	204/204	164/166	204/228
355	12.4	21.5	E	infRB	233/233	90/90	212/232	188/222	194/212	278/298	178/202	101/105	204/228	168/178	204/228
356	14.1	34.2	E	infRB	225/229	130/166	212/260	188/188	194/194	270/298	174/178	95/110	204/204	168/178	204/228
357	16.5	49	E	infRB	225/233	90/202	260/260	188/188	194/212	246/278	174/178	95/105	204/212	168/178	204/228
358	15.3	43.9	B	infNB	229/233	106/130	196/212	188/192	218/218	270/278	162/174	95/99	204/204	166/188	204/240
359	17.5	64.2	B	infNB	225/229	90/130	224/244	192/222	194/218	278/298	162/202	101/120	204/204	164/168	204/204
360	18.2	77	E	infNB	225/229	166/202	220/244	188/192	194/202	278/298	174/176	110/120	204/212	164/168	204/228
361	11.7	17.6	E	infSB	229/229	130/130	220/260	188/192	202/210	258/274	174/176	101/105	204/204	164/164	188/240
362	19.2	82.3	B	infRB	225/245	122/186	212/212	222/222	194/218	278/278	174/202	99/105	204/204	166/188	204/204
363	15.2	40.4	B	infRB	217/229	166/198	220/244	222/222	194/216	278/278	174/202	101/120	202/204	164/168	202/204
364	14.3	32.3	E	infNB	233/233	110/130	232/260	192/222	194/194	258/266	174/174	99/105	212/228	168/188	204/240
365	20.3	102.9	E	infSB	225/225	134/202	224/244	188/192	202/216	274/298	162/174	99/101	204/204	178/188	228/228
366	12.6	23.1	E	infRB	229/229	90/198	244/272	188/222	204/228	278/278	174/178	99/110	204/204	166/188	204/204
367	16.7	52.2	E	infSB	225/225	130/202	212/224	188/192	194/194	254/298	174/174	99/120	204/228	164/168	204/240
368	22.7	130.9	E	infSB	229/233	90/134	224/236	188/192	194/210	274/278	162/174	105/120	204/204	166/178	204/228
369	16.3	52.5	B	infNB	229/233	90/186	244/244	188/214	194/216	274/278	174/198	101/110	204/212	164/188	204/204
370	12.9	25.2	E	infRB	225/225	90/90	232/272	188/188	194/194	278/298	174/174	95/105	204/204	166/178	224/228
371	16.1	51.3	B	infSB	233/233	186/186	220/244	188/192	194/202	254/298	162/174	101/120	204/204	188/196	188/230
372	16.8	55.1	E	infRB	225/233	122/202	244/260	188/192	204/204	258/298	162/178	105/105	204/204	168/168	204/228
373	20.8	107.1	B	infSB	225/225	186/186	224/236	192/192	194/202	254/254	162/174	99/99	204/204	164/166	204/240
374	16.7	55.1	E	infRB	225/229	90/90	204/244	188/188	212/228	254/278	174/178	99/110	204/228	168/168	202/228
375	15.9	46.3	B	infRB	225/237	90/166	212/244	188/192	194/202	278/278	174/174	95/101	204/204	166/166	228/228
376	11.8	18.9	E	infRB	225/233	90/166	260/260	188/222	194/204	270/278	174/174	105/105	212/212	188/188	204/230
377	15.4	44.5	E	infRB	225/229	110/130	232/244	188/222	204/204	270/278	174/202	101/120	204/212	164/166	204/204
378	15.4	42.9	E	infRB	225/233	130/166	232/232	188/188	216/222	262/278	174/178	95/99	204/204	168/172	204/228
379	13.9	29.7	E	infSB	233/233	122/202	224/272	192/192	194/194	270/298	162/174	99/120	204/204	170/196	204/204
380	11.8	17.2	B	infSB	225/233	158/202	224/244	192/192	194/194	270/274	162/174	99/101	212/228	178/178	204/240
381	12.7	23.8	E	infNB	217/225	130/198	204/236	192/192	194/202	258/278	162/174	99/105	228/228	178/188	204/228
382	18.8	75.6	E	infRB	229/233	130/198	204/260	188/188	218/222	262/278	178/178	99/110	212/212	168/168	204/204
383	14.6	37.9	B	infRB	225/245	90/202	232/244	188/188	202/222	254/270	174/178	105/110	204/204	168/168	204/204
384	15	40.1	E	infRB	225/229	202/202	244/260	188/222	218/218	246/278	174/178	101/120	204/212	168/188	204/228
385	18.6	77.5	B	infNB	229/233	198/202	204/244	188/192	218/218	258/274	162/178	105/105	204/204	164/168	204/204
386	13.2	26.2	E	infRB	225/253	90/198	260/260	188/188	194/194	278/298	174/174	95/95	204/204	172/178	228/228
387	13.7	27.9	E	infNB	225/229	130/186	244/272	188/192	194/212	258/266	162/174	101/105	204/212	166/168	230/228
388	14.8	38.3	B	infNB	225/233	90/130	236/244	188/188	202/212	262/278	174/178	101/105	204/212	168/170	204/240
389	15.3	41.7	B	infNB	229/233	158/202	232/232	188/188	194/212	270/278	174/178	101/101	202/204	168/170	204/228
390	15.8	50.6	B	infSB	225/233	130/186	212/224	188/192	194/202	258/270	174/178	101/101	204/204	164/170	204/228
391	13.2	26	B	infNB	229/233	130/202	224/244	188/192	212/216	254/298	162/174	105/105	212/228	164/168	204/228
392	15.5	42	B	infRB	233/253	130/198	232/260	188/214	194/228	278/278	174/198	95/105	204/204	166/172	224/230
393	12.6	22.1	E	infNB	225/233	90/186	212/244	188/188	194/228	258/302	162/174	101/105	204/212	188/188	228/228
394	14.5	35.9	B	infSB	225/229	158/186	224/244	188/192	194/202	274/278	174/174	101/120	204/212	164/188	188/204
395	16.7	51	B	infSB	225/233	186/202	196/244	188/222	202/218	254/298	174/202	101/120	204/204	170/196	188/204
396	14.4	35.5	E	infSB	225/233	130/202	244/244	188/222	218/218	254/258	174/202	101/120	228/228	164/178	204/240
397	18.3	71.1	E	infRB	229/233	90/130	260/272	188/188	202/212	254/278	174/174	110/110	204/212	166/188	204/204
398	15.3	39.6	B	infRB	233/233	110/158	204/204	192/192	194/212	266/298	174/178	110/120	204/212	168/188	204/230
399	14.7	34.4	E	infSB	233/233	130/202	236/244	192/192	194/194	274/274	162/162	101/101	204/204	178/178	228/240
400	19.7	91.9	B	infSB	229/233	186/202	224/224	188/192	194/194	258/274	162/174	99/105	204/204	164/196	228/240
401	13.9	32.5	E	infNB	225/229	90/130	220/232	192/222	210/228	278/278	162/202	120/120	204/204	178/188	204/228
402	18.8	78.6	E	infRB	229/233	90/90	220/260	188/222	218/218	278/278	174/202	99/105	202/204	178/178	204/228
403	15.5	44	B	infSB	233/233	106/186	196/236	188/192	194/194	254/254	162/174	101/120	204/228	166/170	204/204
404	18	68.9	B	infSB	225/233	130/202	224/236	192/192	194/194	278/278	162/178	101/120	204/204	164/178	228/240
405	12.9	25.4	E	infSB	233/233	158/202	224/236	192/222	194/194	254/298	162/202	99/105	204/204	170/178	204/228
406	18.1	74.4	B	infSB	233/233	130/186	236/272	222/222	194/218	274/298	202/202	105/120	204/204	164/178	204/204
407	23.4	145.3	B	infSB	225/225	90/130	220/224	188/210	194/194	254/278	174/174	101/105	204/204	164/164	204/240
408	18.4	77.1	B	infSB	229/233	146/186	232/260	222/222	194/194	270/298	174/202	101/120	204/228	168/168	204/228
409	14.8	38.6	B	infRB	225/229	130/166	212/232	188/188	194/222	278/278	178/178	95/101	204/204	168/172	228/230
410	15.5	45.5	B	infNB	225/233	158/186	212/260	222/222	194/194	258/270	174/202	105/120	212/228	178/188	204/228
411	17	57.3	B	infRB	225/253	130/166	260/260	188/188	194/194	278/298	174/178	95/110	204/204	166/172	224/230
412	20.8	104.2	E	infSB	225/225	202/202	224/232	188/222	194/218	274/298	174/202	99/99	204/204	170/196	188/204
413	14.8	38.6	B	infNB	229/245	158/166	196/244	192/214	194/194	270/278	174/198	105/110	204/204	170/188	204/204
414	21.5	111.6	B	infNB	233/233	90/130	204/232	188/222	194/218	254/278	174/202	99/120	212/212	164/168	188/228
415	16	45.6	B	infRB	225/225	166/166	220/260	188/188	194/204	278/278	174/178	101/110	204/212	168/178	204/204
416	14.7	38.3	B	infRB	225/233	90/110	232/272	214/222	218/218	258/266	174/198	105/120	204/204	164/186	204/204
417	19.3	80.7	B	infSB	229/233	90/134	236/244	192/222	194/194	254/278	162/202	101/105	204/204	166/178	204/204
418	18.4	71.2	E	infSB	233/233	186/202	196/236	192/222	194/218	254/274	162/202	99/101	204/204	196/196	188/204
419	14.7	36.5	B	infNB	229/233	90/202	220/244	188/222	202/218	278/298	174/202	105/120	204/204	168/170	204/204
420	22.7	140.5	B	infNB	229/229	90/202	220/244	192/222	194/218	278/298	162/202	120/120	204/204	164/168	204/240
421	18.8	77.1	E	infNB	225/233	130/158	224/244	222/222	194/218	270/298	202/202	99/110	212/228	166/168	228/228
422	16.4	52.3	B	infNB	233/233	90/106	196/260	188/222	194/202	254/270	174/202	105/120	204/212	164/188	204/230
423	14.2	32.5	B	infRB	225/229	90/90	212/260	188/192	202/228	254/278	174/174	99/101	204/212	166/168	202/228
424	18.2	70.2	B	infSB	233/233	106/130	196/244	188/192	194/194	262/270	162/174	105/105	204/204	164/170	204/204
425	13.6	29.2	B	infNB	229/229	90/202	224/260	188/192	194/228	278/298	162/174	120/120	204/204	164/188	228/240
426	13.2	25	E	infRB	229/229	90/90	204/232	188/188	194/194	278/278	174/174	99/105	204/212	166/168	202/228
427	16.8	62.9	B	infNB	225/225	90/90	224/244	188/192	194/194	258/278	162/174	120/120	204/204	164/188	204/204
428	14.2	34.9	E	infNB	233/233	106/198	236/272	222/222	194/194	254/266	174/202	105/105	204/212	168/188	204/230
429	19.8	86.6	E	infNB	225/229	90/130	224/232	188/222	194/204	270/298	178/202	105/105	204/228	164/166	228/230
430	10.7	13.6	B	infSB	225/229	130/202	244/244	192/222	194/210	254/258	162/174	101/120	204/204	178/178	204/232
431	17	58	B	infNB	225/233	90/202	224/260	192/222	194/194	274/278	162/202	105/120	204/204	178/196	228/228
432	21.3	109.2	B	infSB	233/233	130/186	220/232	192/222	194/202	274/298	162/202	101/120	204/228	164/164	188/230
433	15.1	37.6	B	infSB	233/233	186/202	212/232	192/222	194/202	270/278	162/202	99/101	204/212	178/196	228/240
434	16.4	54.2	B	infRB	225/225	166/198	220/232	188/214	194/204	278/298	178/198	95/110	204/204	168/168	204/230
435	10.7	11.8	E	infSB	233/233	130/158	224/236	188/192	194/194	270/278	162/174	101/101	204/228	170/178	204/204
436	15.2	39.6	B	infSB	229/233	90/186	236/272	192/222	194/194	274/298	162/202	101/105	204/204	166/196	188/204
437	21	110.9	B	infSB	229/229	186/202	196/244	192/192	194/218	274/298	162/174	99/99	204/204	178/188	204/240
438	18	69.2	B	infNB	217/229	122/122	204/224	188/222	210/218	254/258	178/202	99/120	204/204	164/164	204/204
439	13.9	30.7	E	infSB	225/229	134/134	224/260	188/222	194/194	274/274	174/202	105/120	204/204	164/164	204/240
440	13.3	26.4	B	infSB	233/233	186/202	220/224	192/222	194/212	274/274	162/202	105/105	204/212	178/188	228/240
441	18.8	77.4	B	infSB	233/233	186/202	224/232	192/210	194/218	270/274	162/174	99/105	204/228	166/178	204/204
442	12.2	21.2	E	infSB	225/233	122/186	196/244	192/192	194/216	274/274	162/174	101/120	204/228	164/196	188/228
443	13.1	23	B	infRB	229/245	90/166	212/232	188/188	194/202	266/278	174/174	95/120	212/212	166/168	204/228
444	15.1	40.9	B	infNB	225/225	130/186	212/244	192/222	194/232	258/278	174/174	99/101	204/212	166/196	228/230
445	15.7	46.6	E	infSB	233/233	122/202	196/224	192/192	194/194	298/298	162/174	99/120	204/228	164/170	228/228
446	15.3	40.8	B	infSB	225/233	90/202	224/232	192/222	194/216	254/278	162/202	105/120	204/204	164/164	204/232
447	14.4	37.8	E	infNB	225/225	90/130	224/244	188/192	194/194	278/278	162/174	120/120	204/204	164/188	204/204
448	18.3	68.9	E	infNB	233/237	186/202	220/232	188/188	194/202	254/278	174/174	101/105	204/212	188/188	204/230
449	15.3	44.1	B	infSB	233/233	90/186	196/244	188/192	194/194	254/278	162/174	99/105	204/204	170/196	188/204
450	13.7	30.5	E	infRB	229/233	198/198	204/204	188/222	194/218	266/278	174/174	120/120	204/204	188/188	204/204
451	12.8	23.3	E	infRB	233/253	90/198	232/232	188/188	194/212	266/278	174/178	105/105	204/204	172/178	204/228
452	17.2	63.6	B	infNB	225/233	110/158	232/244	192/222	194/194	274/278	174/202	101/120	204/204	168/188	202/204
453	15	41.4	E	infNB	229/233	130/158	232/260	188/192	194/194	258/266	174/174	105/105	204/204	164/164	228/232
454	12.5	21.6	E	infRB	233/233	90/202	244/260	188/188	212/232	258/278	162/162	105/105	204/204	168/178	228/230
455	17.9	68.7	B	infNB	229/233	90/122	224/232	192/214	194/194	298/298	162/198	99/120	204/204	170/178	204/204
456	15.8	46.7	B	infSB	233/233	90/130	196/236	188/192	194/194	258/298	162/174	101/120	204/204	170/178	204/228
457	13	23.5	B	infRB	225/233	90/202	244/260	188/222	194/228	278/278	174/178	99/105	204/212	178/188	204/228
458	13.7	31.4	B	infNB	225/229	166/186	212/232	192/192	194/218	278/298	174/174	101/120	204/228	188/188	204/230
459	14.1	31.9	E	infRB	217/233	90/198	212/244	214/222	212/218	266/278	174/198	105/120	204/204	164/168	204/230
460	14.5	33.6	E	infSB	233/233	122/130	196/232	192/192	194/212	274/298	162/162	120/120	204/204	170/178	204/228
461	14.7	36.5	E	infSB	233/233	122/202	196/224	192/192	194/218	254/274	162/174	99/99	204/204	164/164	204/228
462	13.2	26	E	infSB	233/233	130/146	224/232	192/222	194/218	270/298	162/202	120/120	204/204	164/168	204/240
463	17.7	63.6	B	infRB	229/229	130/166	220/260	188/188	194/194	270/278	174/178	95/110	204/204	168/168	228/230
464	12.8	23.6	E	infNB	225/225	90/134	212/272	192/222	202/216	278/278	162/174	99/105	212/212	178/188	204/230
465	14.3	35.6	B	infRB	225/233	90/90	212/260	188/222	194/194	278/278	178/202	105/105	204/204	178/188	204/204
466	17.4	59.5	B	infNB	225/233	90/186	224/244	188/222	194/218	274/278	178/202	105/120	204/204	168/178	204/204
467	11.7	18.2	E	infRB	225/233	90/158	232/232	192/192	194/194	254/298	174/178	110/110	204/212	168/188	228/230
468	19.7	91.7	E	infNB	229/233	90/166	236/244	192/214	194/202	278/298	176/198	110/120	204/204	168/178	204/228
469	16.7	55.3	B	infRB	225/233	90/122	232/232	188/188	194/194	258/278	174/174	101/105	204/204	178/188	228/230
470	23	147.8	B	infNB	225/229	110/158	196/244	192/222	194/202	270/298	174/174	105/105	204/212	166/170	204/204
471	13.7	29.9	E	infNB	229/233	108/130	212/272	192/192	194/218	278/278	162/174	95/105	204/212	164/168	188/204
472	12.7	23.7	E	infSB	229/233	130/202	236/260	188/222	212/216	274/274	174/202	120/120	204/204	178/178	204/232
473	14.4	36.5	B	infNB	225/229	90/186	244/244	188/192	194/218	258/278	162/178	101/105	204/212	164/168	204/204
474	19.4	87.6	B	infNB	225/229	90/130	232/272	188/192	194/202	258/278	162/178	99/120	204/228	178/196	204/224
475	18.7	77.3	B	infRB	229/233	122/166	232/232	188/192	194/212	278/298	174/174	105/105	204/212	178/188	204/204
476	9.7	9	B	infRB	229/229	90/130	232/260	188/188	194/212	278/278	174/178	105/120	204/204	166/168	204/204
477	14.9	37.3	B	infRB	229/233	130/166	232/260	188/188	216/222	278/298	178/178	95/99	204/212	168/168	204/204
478	18.6	71.4	B	infNB	229/233	186/202	244/244	192/222	194/194	246/274	162/174	105/105	204/204	164/188	204/204
479	16	45.7	E	infRB	229/229	90/198	204/220	188/214	222/228	254/278	174/198	95/120	204/204	168/168	202/230
480	18.4	72.6	B	infSB	225/233	130/202	212/236	192/208	194/194	254/254	162/174	105/120	204/204	164/166	204/240
481	12.2	18.9	E	infNB	225/229	90/166	232/260	192/192	194/218	254/278	174/174	95/120	204/204	164/168	188/204
482	18.4	71.7	B	infSB	229/233	134/202	224/236	192/192	194/194	274/274	162/174	105/120	204/204	164/178	228/240
483	14.9	39.6	B	infRB	229/229	90/166	232/244	188/192	194/204	258/298	174/174	99/110	204/212	168/188	204/228
484	12.6	22.6	E	infRB	233/233	90/158	204/232	188/192	194/212	262/278	162/178	101/110	204/212	168/188	230/230
485	14.7	40.3	B	infSB	229/237	158/186	236/236	192/192	194/216	258/274	162/174	101/120	204/204	164/196	228/228
486	14.3	57.1	E	infRB	225/233	90/122	220/260	222/222	194/218	266/298	202/202	99/105	204/212	166/178	204/204
487	13.9	31.9	E	infRB	225/233	130/202	232/272	188/214	212/218	258/278	174/198	101/105	204/212	178/186	204/204
488	16.3	50.4	B	infRB	225/233	130/130	232/244	188/214	212/232	258/278	174/198	105/110	204/212	178/196	204/228
489	15.8	47.8	B	infSB	229/233	106/186	196/236	192/222	194/194	274/274	174/202	120/120	204/228	164/164	232/240
490	15.3	37.8	E	infSB	225/233	130/202	232/244	192/192	194/218	274/274	162/162	99/120	204/204	164/178	228/240
491	17.2	57.4	E	infNB	229/233	122/202	196/244	192/214	194/212	278/298	174/198	99/105	204/212	168/188	228/228
492	15.7	44.8	B	infNB	229/233	90/106	196/272	188/222	194/194	270/270	174/202	105/120	204/204	188/196	204/230
493	13.4	28.2	B	infRB	233/253	122/130	244/260	188/188	194/212	254/298	174/174	105/110	204/212	168/178	204/228
494	14.1	35.3	E	infRB	225/237	90/90	244/260	192/222	218/228	254/270	174/174	99/120	204/204	168/188	228/230
495	16.7	54.5	B	infSB	225/233	106/134	236/244	188/192	194/194	274/298	162/174	99/120	204/228	164/166	204/240
496	13.2	27	B	infSB	229/233	90/186	236/244	192/192	194/202	278/298	162/174	101/120	204/204	164/164	188/240
497	13.5	28.9	E	infRB	229/233	122/130	212/232	188/188	204/212	262/302	174/178	99/99	204/212	178/188	228/230
498	19.2	81.3	E	infSB	233/233	90/130	236/272	192/192	194/194	254/270	162/174	101/120	204/204	164/168	228/230
499	12	20.1	B	infRB	217/233	90/198	244/244	188/188	194/228	254/278	178/178	105/110	204/228	166/168	204/204
500	14	33	B	infRB	225/225	90/198	220/260	214/222	212/218	270/278	198/202	105/110	212/212	178/178	204/228
501	16.6	50.6	B	infSB	225/225	130/186	244/272	192/222	202/218	270/274	176/202	101/101	204/228	164/164	240/240
502	12.2	19.8	B	infRB	229/229	90/166	212/244	188/188	194/218	262/278	162/174	95/101	212/228	166/188	204/228
503	13.8	31.1	E	infRB	225/225	90/122	212/260	188/222	194/222	246/254	178/202	105/110	204/204	164/188	228/230
504	15.7	43.5	E	infRB	225/245	110/130	232/232	222/222	194/218	266/298	202/202	105/110	204/212	164/188	204/204
505	16.4	54.8	B	infNB	233/233	90/202	196/260	192/214	194/202	298/298	162/198	105/110	204/212	172/178	204/204
506	17.3	63.8	E	infSB	225/233	158/202	196/224	192/192	194/194	274/298	162/162	99/99	204/228	164/178	204/204
507	19.8	88.3	B	infRB	253/253	130/198	232/232	188/214	194/212	266/298	174/198	105/120	204/204	166/172	224/230
508	13.6	30.3	B	infNB	225/229	122/166	212/224	192/192	194/212	254/278	162/174	105/120	204/228	164/188	204/228
509	13.7	28.5	B	infRB	225/233	122/202	244/244	188/188	204/232	258/278	162/174	99/105	204/212	188/188	228/228
510	14.5	35.3	E	infNB	217/229	202/202	204/236	188/222	194/194	266/278	178/202	101/105	228/228	166/168	204/204
511	10.5	14.2	E	infRB	229/245	90/122	212/232	188/188	194/204	278/278	174/174	101/120	204/212	178/188	204/228
512	12.5	22.9	B	infSB	225/229	130/134	224/232	192/192	194/218	254/270	174/174	105/105	204/228	178/178	204/204
513	19.9	102.8	B	infRB	225/229	166/198	220/260	214/222	194/218	270/278	198/202	105/110	204/212	178/178	204/204
514	16.7	56.7	B	infSB	225/225	202/202	212/236	192/192	194/194	262/274	162/162	105/120	204/204	164/178	204/240
515	25.1	182.8	E	infSB	225/225	158/186	220/224	188/192	194/194	278/298	174/174	101/105	204/212	164/178	204/204
516	16.8	56.2	B	infSB	225/233	130/202	224/232	188/192	194/194	274/298	162/174	101/101	204/204	164/170	204/204
517	14.5	37	E	infRB	225/233	166/166	224/236	188/192	194/228	278/278	174/174	99/120	204/212	168/188	202/204
518	20.2	98.8	B	infNB	233/233	90/186	224/260	188/222	194/228	270/278	174/174	99/101	204/204	178/188	228/240
519	19.7	91.7	E	infNB	229/233	90/110	232/232	192/222	194/218	258/278	162/174	101/105	204/204	168/178	204/230
520	13.8	31.2	B	infRB	225/229	110/166	204/244	188/188	194/218	254/278	174/178	99/110	204/228	166/188	204/228
521	15.7	45.6	E	infRB	225/233	122/166	220/232	188/188	194/222	270/278	174/178	101/101	204/204	178/188	204/204
522	15.3	42.1	B	infRB	225/229	130/166	212/232	188/214	194/194	278/298	178/198	110/110	204/204	172/178	204/228
523	11.7	19.2	E	infNB	225/233	90/122	232/244	188/188	194/218	258/278	174/174	101/101	204/204	164/188	204/204
524	17.4	60.1	E	infSB	229/233	130/134	224/224	192/222	194/210	254/298	176/202	101/101	204/204	164/178	188/204
525	21	105.7	E	infNB	225/225	186/186	244/260	222/222	194/218	246/270	174/174	120/120	204/228	164/168	204/228
526	14.8	39.7	E	infNB	225/233	90/186	212/272	222/222	194/194	254/278	202/202	99/101	212/228	164/168	188/230
527	16.1	48.6	B	infSB	233/233	90/202	196/232	192/192	194/218	254/298	162/162	101/105	228/228	178/178	204/204
528	16.6	50.2	E	infSB	225/229	134/202	224/244	222/222	194/194	254/274	202/202	101/120	204/204	164/164	204/240
529	22.3	135.5	B	infNB	225/233	110/186	196/232	192/222	194/218	246/258	162/174	99/120	204/204	164/166	204/240
530	13.4	24.3	B	infRB	225/233	90/90	232/260	188/188	194/204	270/278	174/178	101/105	204/204	168/178	204/228
531	13.2	25.6	B	infNB	225/233	186/186	236/260	188/188	202/218	278/298	174/178	105/105	204/212	164/166	204/204
532	16	49.9	B	infSB	233/233	186/202	196/236	188/210	194/202	270/278	174/174	105/105	204/204	164/170	188/204
533	13.6	28.4	E	infNB	225/229	122/202	224/244	192/214	194/202	274/278	178/198	99/105	204/212	168/168	228/240
534	12.6	23.5	E	infRB	229/233	90/90	244/260	192/214	216/218	254/278	198/198	101/120	204/204	164/166	204/228
535	18.3	67.4	B	infRB	225/229	90/130	212/232	214/222	212/218	278/278	198/202	110/120	204/212	168/168	204/204
536	15.2	40.4	E	infSB	229/229	186/202	224/232	192/192	194/194	262/274	162/174	101/105	204/212	178/188	204/240
537	12.3	21.8	B	infNB	225/233	130/186	212/220	192/222	202/228	278/298	174/174	99/105	204/204	164/188	228/230
538	13.7	31.6	B	infNB	225/233	186/198	212/244	188/192	202/218	274/278	162/174	99/120	204/204	188/196	204/204
539	14.1	31.6	E	infNB	229/229	110/186	244/244	192/222	194/194	278/278	174/174	101/105	204/228	166/168	204/230
540	15.5	39.6	E	infRB	229/233	90/166	212/232	188/188	212/228	278/278	174/174	95/105	204/212	168/178	202/204
541	15.8	49.8	E	infSB	229/229	130/158	196/244	192/222	194/216	298/298	174/202	101/120	204/204	164/178	188/240
542	14.6	35.4	E	infNB	225/233	90/202	212/220	188/222	216/218	278/278	174/202	101/105	204/212	178/188	188/204
543	16.2	50	E	infNB	233/233	90/202	220/244	188/222	202/218	278/298	174/202	105/120	204/204	164/188	204/228
544	11.7	18.8	B	infRB	225/233	122/202	212/212	188/222	194/204	278/302	174/202	101/105	212/228	168/188	228/228
545	17.3	58.1	E	infSB	229/233	90/186	220/232	192/192	194/194	298/298	162/176	101/105	204/228	164/170	204/240
546	13.6	29.6	E	infRB	233/233	202/202	232/232	188/222	212/212	278/298	178/202	105/105	212/228	178/188	204/204
547	18.7	79.1	B	infSB	225/233	130/186	236/236	192/192	194/202	254/254	162/162	99/120	204/204	164/164	204/230
548	16.3	50.6	B	infSB	233/233	130/158	224/244	188/210	194/218	254/270	174/174	99/99	204/204	164/196	188/204
549	13.2	26.8	E	infRB	225/229	186/202	232/244	188/188	202/212	278/298	174/178	105/110	204/212	168/188	204/228
550	20.6	93.4	E	infRB	229/253	90/90	232/232	188/188	194/202	278/298	174/174	95/120	204/204	166/178	224/228
551	13.3	28.7	E	infRB	225/233	110/130	232/272	192/222	194/212	258/278	174/202	99/120	204/212	168/178	228/228
552	15.2	43.5	E	infSB	233/233	122/130	196/212	192/222	194/194	270/274	178/202	99/105	204/204	178/178	230/240
553	15.3	41.3	B	infRB	229/233	90/166	244/244	188/188	194/204	258/266	174/174	105/110	204/212	188/188	204/204
554	12.8	23.8	B	infSB	225/233	130/202	220/228	192/192	202/218	254/270	162/176	105/105	228/228	168/178	204/240
555	11.3	17	E	infRB	225/229	166/166	204/212	188/188	194/202	258/278	174/178	99/110	204/212	166/178	204/228
556	18.3	70.6	B	infNB	225/229	130/134	212/236	192/222	202/218	278/278	174/202	95/99	204/228	168/188	204/228
557	15.8	47.2	B	infNB	225/229	158/166	244/260	188/192	194/194	278/298	174/174	95/101	204/204	178/188	204/204
558	15.3	37.8	E	infRB	233/253	90/90	232/260	188/188	194/212	278/278	174/178	101/105	204/204	178/178	228/230
559	23.3	163.1	E	infSB	233/233	130/186	212/236	188/188	194/194	258/258	174/174	99/105	204/204	164/164	204/240
560	15.2	39.7	E	infRB	217/225	122/186	212/260	188/222	194/212	246/246	174/202	99/101	204/204	166/188	204/230
561	18.8	82.5	E	infNB	225/225	130/158	204/232	192/214	202/202	254/262	174/198	105/105	204/204	168/170	204/228
562	18.3	64.3	B	infSB	229/233	158/202	244/244	192/192	194/194	262/298	162/174	105/105	212/228	178/178	204/204
563	14.7	36.9	B	infNB	229/233	90/202	240/260	188/192	202/216	258/270	162/174	99/105	204/204	166/196	204/228
564	14.8	39	B	infSB	233/233	90/130	236/272	188/222	194/210	266/274	174/202	105/105	204/204	164/196	188/240
565	18.1	70.9	E	infSB	225/229	134/158	224/236	188/188	194/210	274/278	174/174	105/105	204/204	164/164	204/228
566	20.8	106.5	B	infNB	233/233	90/130	232/272	188/222	194/212	254/298	174/202	99/120	204/228	178/188	204/240
567	16.2	50	E	infNB	229/229	90/202	260/260	188/222	194/204	258/274	174/202	101/101	204/204	166/196	230/240
568	15.6	47.4	E	infNB	229/229	130/130	212/224	188/222	194/218	274/278	174/202	101/120	204/204	168/168	204/204
569	13.7	29.6	E	infSB	229/233	122/134	196/232	192/222	194/194	254/274	162/202	105/105	204/212	178/178	204/204
570	13.4	28.4	B	infRB	229/229	90/198	204/204	188/188	222/228	258/278	174/178	99/120	204/212	166/168	204/228
571	13.7	28.7	E	infNB	229/233	166/202	212/224	188/210	194/218	258/278	174/174	95/101	204/204	178/188	204/232
572	12.7	21.8	E	infNB	229/233	90/130	224/272	188/188	202/212	262/270	174/174	101/105	204/228	164/168	204/228
573	18.5	75	E	infNB	225/233	130/198	232/244	188/192	202/218	274/278	162/178	101/120	202/204	168/168	204/228
574	19.5	86.6	E	infNB	233/237	90/130	232/244	192/192	194/202	254/298	174/178	99/120	204/212	166/168	228/228
575	15.4	43	E	infNB	225/225	90/130	244/260	188/192	194/194	258/278	174/174	120/120	204/204	178/188	204/228
576	21.5	107.1	E	infSB	225/233	186/202	224/232	192/222	194/218	262/274	162/202	99/101	204/204	164/188	204/232
577	12	18.6	E	infRB	229/233	90/198	204/232	188/188	194/218	278/278	174/174	99/120	204/212	168/172	202/204
578	13.8	32.4	B	infNB	233/233	130/158	204/260	188/192	194/212	254/266	174/178	105/120	204/228	164/168	204/228
579	20.1	93.7	B	infNB	225/233	166/186	232/260	188/188	194/218	278/298	162/174	95/120	204/212	168/178	204/204
580	12.5	23.6	E	infRB	229/233	90/130	204/260	188/188	212/228	254/278	174/174	95/105	204/212	168/168	202/204
581	16.4	51.9	E	infNB	225/233	90/186	236/244	188/222	194/194	246/298	174/174	101/120	204/204	164/168	188/230
582	13	26.3	E	infRB	225/225	90/166	244/260	214/214	222/232	258/278	198/202	101/110	204/204	172/196	204/228
583	17.7	67	C	infSB	225/233	186/202	196/236	192/210	194/218	254/298	162/174	99/101	204/204	166/166	204/204
584	19.8	94.3	C	infRB	225/229	90/202	244/260	222/222	194/218	278/298	202/202	101/120	204/212	178/188	228/230
585	14.2	33.1	C	infNB	233/253	90/186	220/224	192/222	194/218	278/298	162/202	105/120	204/212	164/188	204/228
586	16.3	54.7	C	infNB	225/233	130/198	232/260	222/222	194/202	254/270	202/202	101/101	202/204	168/168	228/232
587	14.4	33.3	C	infRB	233/233	130/166	232/232	188/192	194/194	266/298	174/178	99/105	204/204	168/188	204/228
588	19.6	91.9	C	infSB	233/233	186/202	244/244	188/192	194/194	270/274	162/174	120/120	204/204	164/170	204/204
589	18.7	76.8	C	infSB	225/233	186/186	244/272	192/214	194/210	298/298	162/198	105/105	204/228	164/164	204/204
590	14.6	35.5	C	infNB	225/225	90/158	244/244	192/222	194/194	258/258	174/202	105/105	204/204	178/188	204/228
591	17.2	61.3	C	infNB	229/229	130/166	212/260	188/192	194/218	274/278	174/174	101/120	204/204	164/188	204/204
592	11.3	14.3	C	infNB	233/233	130/202	232/260	188/192	194/212	254/262	162/174	105/105	204/204	168/178	188/228
593	19.4	78.7	C	infNB	233/233	166/186	232/244	188/222	194/212	278/278	174/202	101/105	204/228	178/188	204/204
594	14.7	38.7	C	infSB	229/233	130/130	220/220	222/222	194/218	278/298	202/202	101/105	212/228	164/178	204/204
595	14.6	37.1	C	infSB	233/233	122/186	232/244	188/192	194/194	274/298	162/174	101/105	204/204	164/178	204/240
596	13.7	28.9	C	infRB	233/245	130/166	212/260	188/214	194/212	254/278	178/198	105/105	204/212	168/188	204/204
597	14.2	32.6	C	infRB	229/233	90/158	232/244	188/222	194/212	298/298	178/202	99/110	212/212	168/188	204/228
598	15.7	44.7	C	infSB	229/229	134/202	224/244	192/222	210/218	254/254	174/174	101/105	204/204	178/178	204/232
599	16.3	52.1	C	infRB	225/225	90/90	232/244	188/188	212/222	254/278	174/178	110/110	204/228	164/168	204/228
600	15	39.8	C	infSB	233/233	90/130	196/196	192/222	218/218	266/278	162/202	99/101	204/228	164/188	224/240
601	15.9	43	C	infRB	229/233	130/158	232/244	188/188	212/218	262/278	178/178	105/110	204/228	188/188	204/230
602	12.4	21.5	C	infSB	225/233	130/202	220/232	188/192	194/210	274/274	174/176	101/105	204/228	164/170	188/204
603	15.5	47.8	C	infSB	225/233	130/202	224/236	188/192	194/194	278/298	174/174	99/105	204/204	166/168	204/240
604	15.1	59.8	C	infRB	225/229	90/198	204/244	188/188	218/222	278/278	174/178	120/120	204/204	168/168	204/204
605	14.3	32.8	C	infRB	225/233	90/202	232/232	188/188	204/218	278/298	178/178	105/110	204/212	168/178	204/204
606	14	30.9	C	infRB	229/229	90/186	232/272	188/188	202/202	258/270	174/174	105/120	204/204	178/188	228/228
607	12.6	21.5	C	infRB	225/233	90/130	232/260	188/222	194/212	278/298	174/202	105/110	204/212	168/172	224/228
608	17.7	72.1	C	infSB	225/233	90/202	196/236	192/222	194/218	254/274	162/202	99/120	204/204	164/178	228/232
609	15.3	41.7	C	infNB	233/233	90/130	232/260	188/192	194/194	262/270	162/178	105/110	204/212	168/178	204/228
610	19.2	50.6	C	infNB	229/233	130/166	212/224	188/192	194/218	258/278	174/174	95/120	204/204	164/168	204/204
611	16.1	48.5	C	infRB	225/229	90/90	244/244	214/222	204/218	254/278	174/198	99/120	204/212	168/178	228/228
612	14.2	35	C	infSB	229/233	90/202	244/244	192/222	194/210	258/274	162/174	120/120	204/204	164/178	204/228
613	17.2	56.1	C	infRB	225/225	90/110	232/272	214/222	218/232	258/266	174/198	105/110	204/212	164/196	204/228
614	16.6	59.9	C	infNB	225/233	106/130	232/232	214/222	194/212	254/262	198/202	105/120	204/204	168/178	204/204
615	17.3	66.2	C	infRB	229/233	158/202	232/260	188/188	194/212	246/298	174/178	101/110	204/212	168/168	228/228
616	20.6	98.3	C	infRB	233/233	130/202	232/244	188/188	222/232	258/258	162/174	101/105	204/204	188/188	228/230
617	15.6	45.3	C	infSB	225/233	186/202	212/244	188/192	194/218	258/262	162/174	99/101	204/204	168/196	204/204
618	15.7	45.9	C	infRB	229/229	130/198	212/260	188/214	194/194	278/298	178/198	95/110	204/212	168/178	204/228
619	17.2	59.7	C	infSB	225/229	90/130	224/236	222/222	194/210	274/298	202/202	101/105	204/204	178/196	188/204
620	15.4	42.9	C	infRB	225/233	130/130	232/244	188/222	212/218	278/298	174/202	110/120	212/212	172/188	228/230
621	15.7	48.6	C	infRB	229/233	90/166	220/232	214/222	194/218	278/278	198/202	101/105	204/228	178/188	204/228
622	14.2	31.6	C	infRB	225/233	90/130	232/232	188/192	194/202	262/270	178/178	105/110	204/204	166/188	228/230
623	16.6	54.3	C	infNB	225/233	130/202	232/244	188/222	202/212	270/278	174/178	101/110	204/212	164/172	204/240
624	17.3	54.2	C	infNB	229/233	106/166	212/224	192/192	194/194	258/278	174/174	95/120	204/212	168/178	188/204
625	18.8	87.9	C	infRB	229/229	166/186	212/244	188/214	204/218	278/278	174/198	101/120	204/204	178/188	202/204
626	13.4	26.1	C	infNB	233/233	186/198	204/220	188/210	194/194	258/274	174/178	110/110	204/212	178/188	228/228
627	18.1	71.6	C	infNB	229/233	90/90	220/224	192/222	194/218	254/278	174/202	120/120	204/204	164/168	204/228
628	22.2	124.6	C	infNB	233/233	202/202	232/260	188/192	194/212	258/278	174/178	110/120	204/212	164/178	204/228
629	15.5	45.9	C	infSB	225/229	202/202	224/224	188/222	194/218	254/274	174/202	99/105	204/204	178/196	188/228
630	14.6	35.9	C	infSB	229/233	130/134	212/244	192/222	194/194	254/258	178/202	99/101	204/204	164/178	232/240
631	14.6	37.7	C	infRB	229/229	130/198	212/232	188/214	194/222	270/278	174/198	110/120	204/204	172/178	204/204
632	14.8	38.3	C	infRB	225/229	166/166	204/244	188/188	194/194	278/278	174/178	99/110	204/204	166/172	204/228
633	15.3	35.8	C	infSB	233/233	186/202	224/236	192/192	194/194	258/298	174/178	101/105	204/204	170/178	204/228
634	19.7	87.5	C	infRB	225/233	122/186	244/260	188/222	218/232	258/278	178/202	99/105	204/204	166/168	228/230
635	17.3	55.1	C	infNB	233/233	202/202	212/232	192/222	202/212	278/298	162/202	99/110	204/212	168/196	228/228
636	16	45.3	C	infSB	229/233	130/202	220/244	192/192	194/210	278/298	162/176	105/120	204/204	164/196	188/188
637	13.2	27	C	infNB	229/233	130/186	212/244	188/192	194/218	274/278	162/174	99/120	204/204	168/178	204/204
638	17.8	65	C	infRB	233/233	166/202	212/244	188/214	194/194	258/278	178/198	105/105	204/204	168/178	202/228
639	18.3	67.1	C	infRB	225/233	198/198	260/260	188/214	218/222	278/298	174/198	110/110	204/204	168/178	228/228
640	15.2	42.9	C	infRB	229/233	122/166	212/260	188/188	212/228	254/278	174/174	95/105	212/212	166/166	204/228
641	15.2	38	C	infNB	233/233	186/202	224/232	188/192	210/212	254/254	162/174	105/105	204/212	188/196	204/240
642	20	92.8	C	infNB	233/233	202/206	196/232	188/192	194/218	262/298	162/174	99/120	204/212	164/168	204/228
643	15.7	47.8	C	infSB	225/225	90/186	212/272	192/192	194/194	270/274	174/174	99/120	204/212	166/178	204/228
644	16.8	57.4	C	infSB	233/233	122/186	224/232	188/192	194/194	270/274	162/174	99/101	204/204	170/170	204/204
645	15.2	39.5	C	infRB	229/233	90/130	212/244	188/188	212/228	254/278	174/178	95/105	204/212	168/168	202/204
646	13.6	31	C	infSB	229/233	186/186	224/224	192/192	194/218	274/298	162/174	105/120	204/228	164/178	204/240
647	15.9	48.3	C	infNB	225/233	158/186	204/236	188/188	194/212	254/258	174/178	105/105	204/204	164/188	204/204
648	18.7	77	C	infRB	225/229	130/198	212/232	188/214	194/222	278/298	178/198	110/110	204/212	172/178	204/204
649	15.7	44.2	C	infNB	233/233	90/110	212/272	188/192	194/202	266/298	176/178	120/120	204/204	164/168	202/228
650	15.3	43.8	C	infNB	229/233	130/130	232/236	188/192	194/194	254/278	174/178	101/101	204/204	166/168	188/228
651	15.8	48.7	C	infNB	225/225	90/186	220/244	188/192	194/194	278/298	174/174	105/105	204/212	164/178	188/204
652	17.9	68.8	C	infNB	233/233	130/202	260/260	188/192	194/212	274/298	174/178	101/110	212/212	166/168	188/228
653	14.7	35.2	C	infRB	233/233	130/166	232/260	188/192	212/218	270/298	174/178	99/105	204/212	172/178	204/204
654	13.6	29.7	C	infRB	225/237	90/90	244/260	188/214	194/202	254/278	178/198	101/110	204/204	164/168	228/228
655	14.7	39	C	infNB	233/233	186/202	212/244	188/222	194/218	298/298	178/202	120/120	204/212	164/166	204/228
656	16.7	54.9	C	infSB	233/233	106/106	220/236	192/192	194/194	270/278	174/174	105/105	204/212	164/186	230/230
657	16.6	51.3	C	infSB	229/233	186/202	224/236	192/192	194/202	274/298	162/174	99/105	204/204	164/178	188/204
658	16.9	54.9	C	infSB	229/233	90/134	224/236	188/222	194/194	258/274	174/202	101/101	204/204	178/178	204/204
659	15.6	45.6	C	infRB	225/225	122/202	212/244	192/222	194/222	278/278	174/174	105/120	204/204	168/188	204/204
660	16.4	48.1	C	infNB	225/233	130/166	232/236	222/222	194/212	262/278	202/202	101/120	204/204	168/196	188/204
661	20.3	101.9	C	infSB	225/233	130/186	224/272	192/192	194/194	270/274	162/174	101/120	204/212	164/166	188/204
662	24.2	182.1	C	infSB	225/225	134/202	244/244	188/192	194/216	274/278	162/174	99/120	204/204	164/196	188/240
663	17.8	64.9	C	infNB	233/237	90/130	232/272	188/222	194/194	278/278	178/202	101/120	204/228	168/196	204/228
664	26.3	214.1	C	infNB	225/229	110/186	232/236	192/222	194/216	246/298	162/202	105/105	204/204	164/168	204/230
665	21.3	107.8	C	infSB	225/233	158/202	236/236	192/208	194/194	266/278	174/174	105/105	204/204	164/164	204/232
666	15.2	39.9	C	infNB	229/233	90/130	272/272	188/192	194/216	274/278	174/174	99/105	204/204	178/188	224/228
667	14.7	39.8	C	infRB	225/225	130/130	244/260	192/222	212/216	258/278	174/202	95/110	204/212	172/178	228/228
668	16.5	52.9	C	infSB	233/233	106/130	232/232	192/222	194/216	274/278	162/202	99/105	204/204	164/164	228/240
669	11.8	20	C	infRB	233/233	90/202	244/260	188/214	212/216	246/278	174/198	101/110	212/212	168/178	204/228
670	17	58.6	C	infSB	225/233	202/202	224/236	192/208	194/194	274/274	174/174	105/120	204/204	164/164	232/240
671	18.8	82.3	C	infRB	229/233	158/166	212/260	188/214	204/212	246/278	178/198	101/105	204/212	166/178	204/228
672	17.7	63.9	C	infRB	233/253	186/202	232/244	188/188	228/232	258/278	178/178	105/105	204/204	172/188	228/230
673	21.8	128.7	C	infNB	233/233	90/186	232/244	192/222	202/212	270/298	162/202	110/120	204/204	168/170	228/228
674	14.3	34.3	C	infNB	229/233	130/130	196/212	188/192	194/216	278/278	162/174	95/99	204/204	188/196	204/204
675	16.6	52.5	C	infNB	229/233	90/202	244/260	188/192	194/216	274/278	162/174	99/120	204/212	164/178	204/240
676	17.1	57.5	C	infRB	217/233	130/158	204/232	188/188	194/194	266/278	178/178	105/110	204/228	172/188	204/228
677	15.5	41.2	C	infNB	225/233	186/186	224/260	192/222	194/216	266/298	174/202	99/101	212/212	164/166	204/204
678	17.3	59.8	C	infNB	229/233	130/202	224/232	188/192	194/202	270/278	174/178	101/105	202/204	164/168	204/228
679	13.2	29.5	C	infSB	225/233	106/130	220/260	188/188	194/202	258/270	174/174	101/105	204/204	164/170	204/240
680	16.3	52.6	C	infSB	225/233	158/186	224/232	188/192	194/194	274/298	162/174	99/101	204/228	170/178	204/204
681	15.6	49.6	C	infRB	225/229	130/166	212/260	188/188	194/194	278/278	178/178	101/110	204/212	168/178	204/228
682	19.4	87	C	infNB	225/229	134/202	232/236	188/222	194/204	258/278	178/202	105/120	204/228	164/196	188/224
683	15.1	37.1	C	infRB	225/233	90/186	232/244	188/188	194/194	258/278	162/178	105/105	204/204	168/168	228/230
684	12.3	19.5	C	infNB	225/233	166/186	212/236	192/208	194/218	266/278	174/174	95/101	204/204	178/188	188/204
685	20.2	98.9	C	infSB	233/233	130/202	236/244	188/222	194/194	258/274	174/202	105/120	204/204	164/178	228/240
686	19.1	78	C	infRB	217/233	186/198	204/244	188/188	194/194	266/278	174/178	99/105	228/228	168/178	204/204
687	18	67.4	C	infNB	233/233	130/202	204/224	188/192	202/212	262/274	174/174	99/101	204/228	168/188	204/240
688	13.1	28.6	C	infNB	229/229	202/202	244/260	188/222	194/194	254/278	174/202	95/101	204/204	178/188	204/204
689	18.5	72.3	C	infSB	233/233	186/186	224/232	192/214	194/194	274/298	176/198	105/120	204/204	164/178	228/240
690	18.6	79.5	C	infSB	225/233	90/202	212/244	192/192	194/194	254/274	162/174	99/120	204/204	164/164	188/240
691	16.8	55.3	C	infNB	225/225	166/186	212/224	192/214	194/212	278/298	162/202	101/120	204/204	164/188	204/240
692	13.6	28.1	C	infRB	225/225	90/90	232/260	188/222	194/194	270/278	174/178	99/101	204/204	168/188	228/230
693	14.3	36.3	C	infNB	229/233	166/186	224/244	188/222	194/212	270/278	178/202	101/101	204/204	168/168	204/240
694	15.3	45	C	infNB	229/233	90/130	196/260	192/192	216/216	266/278	174/174	95/105	204/204	164/168	204/232
695	15	37	C	infRB	225/233	90/110	244/272	188/222	194/212	278/298	174/202	95/110	212/228	168/196	204/228
696	15.2	40.4	C	infNB	229/233	110/130	260/272	192/222	194/194	270/278	174/202	105/120	204/204	164/168	202/204
697	15.1	41.3	C	infRB	225/225	90/202	244/244	188/214	194/212	278/278	178/198	120/120	204/204	164/168	204/228
698	14.4	34.4	C	infSB	233/233	186/202	196/224	192/192	216/216	274/298	162/174	120/120	204/228	164/164	204/240
699	15.2	37.9	C	infRB	225/225	122/166	212/260	188/222	194/218	246/278	174/202	95/99	204/212	166/168	202/204
700	21.3	108.7	C	infRB	225/229	130/166	244/260	188/222	218/222	246/278	174/174	105/110	212/212	168/188	204/228
701	15.5	42	C	infNB	225/225	90/130	204/224	214/222	202/212	274/278	198/202	101/105	204/228	164/168	204/204
702	17.3	59.9	C	infRB	233/233	130/158	204/244	188/188	194/212	262/278	178/178	105/110	204/212	168/168	204/228
703	21.4	114.3	C	infSB	225/233	158/186	196/232	192/208	194/216	274/298	174/174	105/105	204/204	166/178	204/228
704	15.7	52.2	C	infRB	225/233	130/130	220/244	188/214	194/212	254/270	174/198	101/105	204/228	166/178	204/228
705	22.4	136.1	C	infRB	225/233	158/166	232/260	188/214	194/212	262/278	178/178	110/110	204/212	168/172	228/230
706	17.2	60.5	C	infRB	217/233	90/198	212/212	188/214	212/216	278/278	178/198	105/120	204/204	164/172	204/230
707	16.3	51.2	C	infNB	229/233	130/166	220/236	188/192	194/216	270/298	174/174	99/105	204/204	168/178	204/224
708	22.8	141.3	C	infNB	225/225	90/202	232/260	188/222	194/204	258/298	174/202	101/101	204/204	164/166	230/232
709	19.7	92.7	C	infSB	225/233	130/202	244/272	188/192	194/194	278/298	174/174	120/120	204/228	164/164	228/228
710	15.6	41.3	C	infSB	229/237	186/202	224/244	188/192	194/216	262/278	174/174	101/101	204/212	164/178	204/240
711	16.9	55.9	C	infNB	225/233	130/186	232/260	192/222	194/194	246/254	162/202	105/105	212/228	166/178	188/204
712	13.6	30.2	C	infRB	225/225	90/130	220/260	188/214	204/212	278/278	178/198	101/110	204/204	168/168	204/230
713	13.1	26.1	C	infRB	225/233	130/158	232/244	188/188	194/212	246/278	174/178	95/101	204/212	166/168	204/224
714	14.4	35	C	infSB	233/233	130/158	232/232	192/222	194/218	258/298	162/202	101/120	204/228	164/168	204/204
715	16.7	54.2	C	infRB	225/233	90/130	204/260	188/192	194/212	298/298	174/178	105/110	204/212	168/178	204/228
716	14.7	37.2	C	infRB	233/233	130/158	204/244	188/188	212/216	262/298	174/178	105/110	212/212	166/188	204/230
717	19	82.1	C	infNB	225/233	130/186	272/272	192/222	194/194	246/278	162/174	105/120	204/212	164/164	188/204
718	18.4	75.6	C	infNB	229/229	90/202	224/260	188/188	202/228	258/278	174/174	105/120	204/204	164/188	228/228
719	17.7	62.3	C	infSB	233/233	130/202	224/244	192/192	194/194	278/298	162/162	99/120	204/204	178/178	204/204
720	14.2	33.5	C	infSB	225/225	130/202	232/236	188/192	194/194	258/298	162/174	101/120	204/228	164/170	204/228
721	15.6	42.7	C	infNB	225/229	90/202	196/272	188/222	194/212	270/298	174/202	101/120	228/228	164/168	188/204
722	22.1	122.9	C	infNB	229/233	186/202	224/260	188/222	194/204	258/274	174/202	101/120	204/204	164/166	204/230
